# Supplementary material for: Recastable assemblies of carbon dots into mechanically robust macroscopic materials
Source: Nat Commun. 2023 Oct 25;14:6782. doi: 10.1038/s41467-023-42516-8 (PMC10600192; doi:10.1038/s41467-023-42516-8)
Supplement: Supplementary file 5 — Source Data [file 41467_2023_42516_MOESM5_ESM.xlsx]

## Sheet: Fig. 1b
Chemical shift (ppm)	UPyNCO	CDs-2.30UPy	CDs-1.80UPy	CDs-1.51UPy	CDs-1.26UPy	CDs-0.89UPy	CDs
16.2052	6027140	83650400	63101400	160918000	77329500	-169527000	25440600
16.209	4736460	80430500	67213200	185371000	50630900	-138179000	29220400
16.2129	3445890	77210600	71325100	209822000	23930200	-106832000	33000300
16.2167	-639857	73990600	75438900	234275000	-2768420	-75484200	33834500
16.2205	-5822510	53745000	64184400	234259000	-29768300	-45418500	33512900
16.2243	-11005100	31277900	50924600	231053000	-56805200	-15520000	33191400
16.2282	-16187500	8810790	37664700	227846000	-83844100	14378500	32869900
16.232	-21370200	-13656300	24406900	224640000	-110881000	44276900	27672800
16.2358	-26552700	-13613400	11147400	201876000	-121179000	61368600	20562700
16.2396	-31735200	-10610600	-2112470	176543000	-129274000	76776300	13452600
16.2435	-36917900	-7607720	-15372300	151209000	-137370000	92184100	6342610
16.2473	-33648900	-4604860	-28630100	125876000	-145465000	107592000	6888120
16.2511	-27064200	4677340	-54711200	98041500	-161885000	117589000	10437100
16.2549	-20479600	14791600	-82491500	69876000	-179406000	126869000	13986000
16.2587	-13895000	24905900	-110272000	41710500	-196182000	136150000	17534900
16.2626	-19734100	35020100	-138050000	13545000	-212857000	145430000	25959600
16.2664	-30447200	51262500	-155698000	-9296790	-209989000	147040000	36297200
16.2702	-41160300	68323100	-171993000	-31427700	-192575000	147626000	46634700
16.274	-51873500	85383800	-188288000	-53558600	-180277000	148212000	56972300
16.2779	-57927700	102444000	-204581000	-75689500	-168877000	148797000	69747600
16.2817	-62154100	106750000	-227076000	-83193200	-153753000	140762000	83479400
16.2855	-66380600	109339000	-250406000	-88728900	-138125000	131567000	97211200
16.2893	-70607000	111928000	-273735000	-94264600	-122499000	122371000	110943000
16.2932	-67379000	114517000	-297063000	-99800200	-106870000	113176000	124675000
16.297	-61227000	102833000	-308382000	-89393400	-103159000	91219800	138407000
16.3008	-55074800	89213600	-318073000	-76825200	-101061000	67533700	152138000
16.3046	-48922600	75594500	-330797000	-64810300	-98965400	44325900	165870000
16.3085	-39033400	61975400	-337867000	-52870700	-96867500	21183200	175812000
16.3123	-27678500	62290300	-337223000	-49565700	-93776400	10700100	184266000
16.3161	-16711700	64508500	-329578000	-56287200	-90547500	9594050	192569000
16.3199	-5897240	66726800	-305195000	-59244200	-87320600	932765	200811000
16.3238	3208880	68945000	-268530000	-61518900	-84091600	-1263570	210121000
16.3276	5432860	60986500	-222529000	-69650900	-68971300	16696800	217410000
16.3314	-1613370	51627400	-169378000	-78588900	-52212100	37286700	219731000
16.3352	-15067300	42268400	-118798000	-87526900	-35455000	58353900	215602000
16.339	-26877100	32909400	-68686700	-96464900	-18695800	79487200	207275000
16.3429	-37468600	14399600	-32824500	-83430800	-8325600	93780100	198051000
16.3467	-40838400	-5378980	-9022610	-67350200	1161040	107125000	193399000
16.3505	-41375500	-25157500	22452500	-51269700	10645700	124762000	190539000
16.3543	-34458000	-44936100	49144300	-35189100	20132400	135367000	195095000
16.3582	-24616600	-66746300	67684900	-19108600	29617000	131398000	202560000
16.362	-14775200	-88840300	85204700	-3028030	39103700	125542000	209720000
16.3658	-4933740	-122738000	101969000	13052500	48588400	118733000	216760000
16.3696	-3341650	-158291000	118629000	29133100	58075100	111791000	219759000
16.3735	-4985170	-193500000	126482000	19218800	72223100	88016600	216296000
16.3773	-6628880	-222574000	127055000	5646810	87029300	54253600	205029000
16.3811	-8272480	-238996000	135457000	-7374400	101834000	24178000	186575000
16.3849	-17370900	-243610000	135023000	-20317800	116640000	-5225190	166919000
16.3888	-29393200	-235508000	111664000	-22029600	124334000	-16066700	147542000
16.3926	-41415400	-215670000	79221800	-13342400	131022000	-16663800	127861000
16.3964	-53437700	-187931000	48688200	-11329100	137708000	-24742900	108059000
16.4002	-64450500	-159273000	18548000	-5161300	144396000	-26430300	91610800
16.404	-75067400	-130615000	3985870	3629520	140427000	-14035900	76476900
16.4079	-88790400	-112085000	-8351970	12687300	134938000	214302	58600100
16.4117	-97519100	-103864000	-20689800	22075100	123234000	14939700	44523900
16.4155	-88435700	-107037000	-33027700	31510000	122473000	29733300	37743900
16.4193	-67109700	-120773000	-27291200	18083000	142631000	31858100	33075700
16.4232	-46453600	-135819000	-18955300	1367940	172651000	32161000	28712200
16.427	-27015600	-151497000	-10619400	-15347100	200440000	32463800	24468200
16.4308	-5393440	-167267000	-2283470	-32062200	227761000	32766600	17360800
16.4346	17085200	-173327000	-7557680	-52092200	256143000	29361300	9130380
16.4385	39563600	-177980000	-14803400	-72602500	284680000	25418800	899970
16.4423	62042200	-182634000	-22049000	-93112800	304946000	25746200	-7330630
16.4461	83821900	-187287000	-29294700	-113623000	312202000	19105100	-10684800
16.4499	105328000	-191941000	-36540400	-118334000	301944000	2980970	-12126600
16.4538	128697000	-196594000	-43786100	-120741000	277578000	-14365400	-13568600
16.4576	149070000	-201248000	-51031700	-123147000	240421000	-31711900	-15010400
16.4614	160836000	-205901000	-58277400	-125554000	189846000	-49058200	-5988610
16.4652	166074000	-208915000	-72908400	-122808000	133705000	-53928300	7136530
16.469	165966000	-211687000	-88624600	-119306000	77001700	-49386400	20261700
16.4729	160608000	-214459000	-104341000	-115803000	19559900	-47990900	33387000
16.4767	150916000	-217231000	-120057000	-112301000	-37988700	-47223900	41635800
16.4805	133883000	-201346000	-125268000	-93027900	-73735100	-28311700	47972500
16.4843	110610000	-182701000	-128924000	-71421500	-106253000	-6714260	54309100
16.4882	85843800	-151959000	-120581000	-49815100	-138036000	14410000	60645800
16.492	64649100	-119420000	-110455000	-28208700	-169708000	35464000	56711300
16.4958	51067200	-86468700	-101367000	-19185000	-191810000	46707300	48749400
16.4996	48852600	-53453400	-92432700	-12036600	-200713000	48926000	40787500
16.5035	50139800	-27237900	-95489200	-4888120	-188144000	54267600	32825500
16.5073	48087700	-12106100	-100337000	2260320	-160860000	60247400	29740000
16.5111	44726000	-10941700	-119418000	9408750	-122400000	42600700	28566600
16.5149	41364400	-17683700	-140632000	16557200	-82528700	21410400	27393100
16.5188	38002800	-31875500	-173453000	23705600	-56033000	3996310	26219700
16.5226	29282800	-53086300	-208019000	30854100	-31551800	-20401400	30329200
16.5264	18461600	-83381000	-245331000	32432500	-19999900	-67498300	36509900
16.5302	7640290	-124964000	-277071000	33169100	-10401900	-125402000	42690700
16.534	-3180920	-182270000	-292573000	33360000	-803928	-180677000	48871600
16.5379	-17729800	-241728000	-295777000	33468000	8794040	-235377000	54544600
16.5417	-33740300	-297546000	-289120000	25937900	17511300	-296367000	60018400
16.5455	-49750900	-342761000	-275210000	8518210	26094500	-358313000	65339700
16.5493	-65761400	-377282000	-251175000	-19829800	34677700	-413661000	70601300
16.5532	-71297400	-400361000	-225730000	-54877300	43260900	-450403000	73849900
16.557	-72726500	-404909000	-203333000	-90432600	39516000	-459414000	73871200
16.5608	-74155500	-400830000	-181401000	-125943000	33881900	-441972000	68771000
16.5646	-75584700	-398964000	-156733000	-156223000	28247900	-411800000	57161000
16.5685	-80741600	-397578000	-137614000	-176984000	22613800	-372667000	37543400
16.5723	-87359900	-401585000	-127750000	-189104000	16979800	-335357000	13097400
16.5761	-93978300	-412438000	-129118000	-200099000	11345700	-298505000	-11237700
16.5799	-100597000	-417832000	-135008000	-210223000	5711660	-265420000	-35154500
16.5838	-102944000	-428249000	-147325000	-220212000	77628.2	-225388000	-51807000
16.5876	-103616000	-452626000	-162557000	-223128000	3373130	-175254000	-65611800
16.5914	-104521000	-485037000	-172133000	-219723000	8055800	-123731000	-79416400
16.5952	-105518000	-518134000	-165878000	-223336000	12738500	-67977800	-93221200
16.599	-108534000	-545182000	-147364000	-219471000	17421200	-19083600	-107026000
16.6029	-116069000	-564787000	-122086000	-203702000	22103900	17826500	-120831000
16.6067	-119474000	-573363000	-90032600	-186284000	26786700	45531500	-134635000
16.6105	-126900000	-568989000	-57047600	-163758000	31469400	57339800	-148440000
16.6143	-139585000	-556825000	-30016100	-149123000	36152100	54318300	-152291000
16.6182	-153376000	-533119000	-11378000	-151051000	13958300	34352000	-152240000
16.622	-170817000	-507742000	-3832980	-160585000	-12467900	4519810	-152190000
16.6258	-183476000	-469995000	-10870200	-168553000	-38894000	-23057800	-152139000
16.6296	-181894000	-430291000	-29880300	-176143000	-65320100	-50089600	-152393000
16.6335	-171956000	-378098000	-49966100	-184059000	-84739100	-66648200	-152766000
16.6373	-162266000	-323923000	-69971700	-192027000	-103047000	-81544000	-153140000
16.6411	-153245000	-258387000	-90596200	-199995000	-121355000	-95973100	-153513000
16.6449	-142128000	-191043000	-111319000	-207962000	-139663000	-110326000	-157036000
16.6488	-130188000	-129191000	-116816000	-233819000	-145574000	-105467000	-161794000
16.6526	-118249000	-78195300	-119881000	-262530000	-149506000	-90043900	-171429000
16.6564	-106309000	-37529000	-122945000	-291242000	-153438000	-77640100	-182975000
16.6602	-90641900	-8236250	-126009000	-319953000	-157371000	-65909100	-193861000
16.664	-73513100	6487480	-129075000	-340000000	-177623000	-47781900	-204488000
16.6679	-56384400	19129500	-132140000	-358654000	-200497000	-28624500	-211305000
16.6717	-39255400	31146600	-135204000	-377307000	-236917000	-9937160	-214190000
16.6755	-36718400	43065000	-138269000	-395961000	-275520000	8676800	-211617000
16.6793	-39901000	54818300	-129954000	-397808000	-312368000	22211700	-202402000
16.6832	-43083400	66546700	-119797000	-396936000	-341945000	27445300	-187110000
16.687	-46265900	77900000	-109639000	-396063000	-356857000	17750300	-167746000
16.6908	-56904600	89194200	-99481900	-395191000	-357935000	-6632820	-150831000
16.6946	-70465700	100487000	-79449100	-385669000	-339522000	-39898000	-135249000
16.6985	-84027000	105809000	-57806600	-374740000	-306610000	-74277100	-121954000
16.7023	-97588200	98835100	-36163800	-363810000	-277617000	-108970000	-114432000
16.7061	-110839000	80064600	-14521000	-352880000	-249574000	-143711000	-109481000
16.7099	-123967000	47976800	-3364990	-336549000	-231266000	-165070000	-109667000
16.7138	-140358000	8008160	6074240	-319333000	-214554000	-176766000	-116082000
16.7176	-151814000	-34930000	15513800	-302117000	-197842000	-195637000	-126629000
16.7214	-149029000	-68253300	24953400	-284901000	-181131000	-208423000	-139807000
16.7252	-137888000	-89258000	20588400	-256677000	-180679000	-206298000	-153643000
16.729	-126995000	-94588900	13948100	-226638000	-182909000	-201915000	-165497000
16.7329	-116772000	-80364100	7308100	-196922000	-185139000	-197067000	-171698000
16.7367	-104846000	-57322600	668081	-167259000	-187370000	-192140000	-170679000
16.7405	-92252900	-32253600	-3813410	-135985000	-183234000	-178795000	-167580000
16.7443	-81523700	-7010040	-7936500	-109617000	-178041000	-164050000	-159298000
16.7482	-67796900	9424220	-12059600	-91652800	-172849000	-149307000	-148986000
16.752	-44764300	18439800	-16182700	-87012900	-167656000	-134562000	-141418000
16.7558	-14929100	20880900	-14401300	-90634300	-155507000	-102437000	-134924000
16.7596	17610100	12473800	-11633100	-95299700	-142197000	-67404700	-136559000
16.7635	44422500	-8873140	-8864910	-100719000	-128886000	-32374600	-141380000
16.7673	57304500	-38056900	-6096750	-106264000	-115575000	2657450	-146302000
16.7711	59467600	-68241100	-11316900	-101478000	-110951000	26213500	-151264000
16.7749	64399600	-98423700	-17880600	-94954600	-107787000	47841700	-158665000
16.7788	67642800	-128979000	-24444300	-88430800	-104624000	69467700	-162144000
16.7826	53735100	-159596000	-31008100	-81907100	-101461000	91095900	-157920000
16.7864	33679000	-181180000	-37571800	-87425500	-109869000	100329000	-146550000
16.7902	13389700	-201232000	-44135500	-94982600	-120236000	107467000	-127069000
16.7941	-6990860	-224626000	-50699300	-102540000	-130603000	114602000	-100283000
16.7979	-33575700	-242650000	-57263000	-110097000	-140970000	121739000	-71896300
16.8017	-62591600	-248590000	-56654400	-109174000	-158842000	121378000	-43631700
16.8055	-93160900	-252643000	-54824000	-106807000	-177993000	119742000	-15367000
16.8093	-120611000	-259292000	-52993500	-104440000	-197144000	118104000	12897700
16.8132	-141085000	-260452000	-51163000	-102073000	-216295000	116467000	37199600
16.817	-150698000	-245528000	-66980300	-91120200	-210037000	92563600	55071200
16.8208	-147893000	-222089000	-85823600	-78695400	-199421000	64844000	68084800
16.8246	-135342000	-200598000	-104667000	-66270600	-188806000	37122400	75066400
16.8285	-121600000	-179614000	-123510000	-53845800	-178191000	9402810	77901400
16.8323	-112073000	-146414000	-141251000	-39812600	-165412000	-2252990	74983000
16.8361	-108978000	-111104000	-158803000	-25502000	-152259000	-11134700	67714700
16.8399	-107831000	-76165100	-176354000	-8833640	-133340000	-20018300	59491000
16.8438	-114063000	-41289000	-193905000	3099870	-124954000	-28900000	53197800
16.8476	-123187000	-10360200	-189437000	8892830	-144794000	-16485400	47661000
16.8514	-132310000	13967900	-181146000	5206690	-180713000	-370511	42124400
16.8552	-141434000	26419300	-161117000	-9712940	-212876000	15742400	36587700
16.8591	-153606000	27125800	-139044000	-31468000	-244035000	31857200	36595200
16.8629	-166973000	19187200	-113858000	-59662800	-263877000	40094300	38775200
16.8667	-180340000	10040300	-88125700	-88826200	-281739000	46957100	40955300
16.8705	-193707000	-2678860	-68258800	-120664000	-299170000	39022600	43135200
16.8743	-202335000	-10113500	-61142300	-147837000	-316525000	28496500	44807000
16.8782	-209108000	-6666300	-62312700	-160316000	-321799000	4104290	46280000
16.882	-217589000	4419980	-76295300	-161818000	-318044000	-22723800	47752800
16.8858	-223011000	13592400	-106256000	-169188000	-298267000	-63873600	49225600
16.8896	-221301000	22245600	-144525000	-172730000	-268978000	-107547000	49783800
16.8935	-211156000	37783000	-181880000	-160412000	-241058000	-149068000	49984000
16.8973	-191741000	54540300	-213033000	-145447000	-220489000	-182820000	44798300
16.9011	-165919000	71295900	-229616000	-130162000	-210769000	-201728000	32624900
16.9049	-142365000	88053200	-232094000	-114820000	-218837000	-205928000	11122800
16.9088	-124000000	94981300	-217137000	-104601000	-243693000	-202100000	-13285800
16.9126	-113699000	100161000	-193596000	-95293300	-271026000	-197229000	-33934500
16.9164	-112198000	104971000	-172304000	-85986000	-291616000	-191592000	-44980900
16.9202	-113725000	109717000	-151597000	-76678700	-299523000	-185816000	-41480200
16.9241	-115483000	100110000	-128718000	-78586700	-285988000	-182798000	-25398700
16.9279	-120892000	82043300	-117136000	-82503600	-262095000	-180271000	1184050
16.9317	-121518000	66230700	-121159000	-86420600	-240122000	-177746000	30633200
16.9355	-113649000	51014900	-133449000	-90337700	-218715000	-175219000	57135400
16.9393	-99679200	35429600	-149346000	-89141600	-172232000	-150594000	82483000
16.9432	-78732800	19779700	-165702000	-87024000	-121227000	-121984000	102953000
16.947	-55625700	4128070	-164916000	-84906400	-70940400	-93375200	121512000
16.9508	-34849100	-11521900	-149359000	-82788700	-20781300	-64765000	136819000
16.9546	-18714000	-22518500	-125250000	-74711500	26798900	-34930000	150853000
16.9585	-11108700	-32669200	-88307200	-65553400	62463100	-4870690	160009000
16.9623	-12486900	-42821600	-52527200	-56395400	83453200	25186600	167254000
16.9661	-20882700	-52972400	-23171600	-47237400	95287500	55246000	167995000
16.9699	-34802500	-63124700	4270650	-32975900	99003500	77184600	166188000
16.9738	-48474000	-73275600	19906200	-17783300	101469000	97643700	159199000
16.9776	-61476000	-83427900	22488700	-2590630	89778500	124532000	150180000
16.9814	-78752900	-93578700	11426200	12602000	75500100	140352000	138508000
16.9852	-97704400	-102761000	-2930780	32020300	41665200	129775000	120919000
16.9891	-116656000	-111765000	-23319900	52216000	4242740	107419000	99590500
16.9929	-135607000	-120769000	-44780600	72410300	-46179000	87537300	77545400
16.9967	-137158000	-129773000	-60421500	92605900	-98992100	68359800	58752100
17.0005	-131893000	-129004000	-74142700	97518500	-147810000	53616200	46110700
17.0043	-126627000	-126431000	-76074500	99610300	-184469000	47028900	38326700
17.0082	-121362000	-123858000	-62047600	101701000	-202465000	55247400	36575200
17.012	-117961000	-121284000	-39648500	103792000	-201416000	78180100	43238100
17.0158	-115290000	-112365000	-19804800	103868000	-188418000	109491000	57326700
17.0196	-112620000	-102267000	-634436	103572000	-173749000	141936000	70886800
17.0235	-109949000	-92168200	18897500	103273000	-154948000	175145000	83491600
17.0273	-106890000	-82069700	38498600	102976000	-142216000	208497000	91726500
17.0311	-103679000	-78189600	46002200	102678000	-143587000	221398000	98249800
17.0349	-103730000	-75471600	51246600	102381000	-158750000	230477000	107212000
17.0388	-98844900	-69463200	56489400	102083000	-183027000	239557000	112252000
17.0426	-81475100	-68686300	61733800	101786000	-208611000	248636000	105492000
17.0464	-56439900	-75379700	74208400	95422600	-232817000	245928000	89980000
17.0502	-31653400	-83271200	88044400	87920200	-245376000	241003000	74996900
17.0541	-7536180	-91528000	101879000	80416500	-246259000	242479000	60968900
17.0579	9356330	-99853700	115715000	72914200	-233962000	232974000	41758100
17.0617	23419200	-108179000	126410000	84018000	-220512000	205781000	20517300
17.0655	37481900	-116505000	136513000	98642600	-214075000	168369000	-723368
17.0693	51544700	-124831000	151925000	113266000	-218030000	129573000	-21964200
17.0732	53488600	-133156000	156763000	127891000	-223709000	98082400	-40969100
17.077	50686100	-132607000	147217000	138183000	-235216000	97046400	-59098400
17.0808	47883700	-130368000	116060000	147653000	-247830000	113712000	-77227900
17.0846	45081300	-128129000	59282800	157122000	-260445000	122202000	-95357100
17.0885	34821000	-125891000	-13251100	166592000	-273059000	135988000	-105356000
17.0923	21639900	-117457000	-89203000	167619000	-266084000	147065000	-112171000
17.0961	8458880	-107838000	-165384000	167031000	-255358000	157355000	-118986000
17.0999	-4722260	-101497000	-224945000	166442000	-231438000	174484000	-125802000
17.1038	-10835000	-89959300	-269753000	165854000	-204984000	180772000	-129915000
17.1076	-14179700	-66694200	-301878000	155986000	-177815000	159041000	-132970000
17.1114	-17524300	-41385200	-320434000	144333000	-157312000	125077000	-136025000
17.1152	-20869000	-15713700	-322684000	132679000	-151024000	93048100	-139080000
17.1191	-16755700	10029500	-316441000	121026000	-158562000	61663800	-142135000
17.1229	-9721630	29951700	-305833000	114427000	-178496000	37108100	-145190000
17.1267	-2687690	48748600	-294597000	108808000	-207203000	13874800	-148245000
17.1305	4346180	67543900	-283000000	103188000	-237231000	-9358450	-151300000
17.1343	5320520	86340700	-271332000	97570000	-260460000	-32591700	-143989000
17.1382	3921810	103804000	-259665000	88056800	-262552000	-41271000	-132618000
17.142	2523200	121009000	-247998000	77786600	-249460000	-47115400	-121248000
17.1458	1124490	141118000	-236331000	67515100	-243924000	-59324100	-109877000
17.1496	6174000	155986000	-224664000	57245000	-233504000	-60656400	-106637000
17.1535	13748500	158826000	-222601000	46973500	-224868000	-39927900	-106581000
17.1573	23032100	153726000	-222419000	36703300	-216841000	-8073380	-106524000
17.1611	29255900	150388000	-222237000	26116500	-208390000	21422400	-106468000
17.1649	28416200	147622000	-222056000	15469200	-199855000	50174600	-105167000
17.1688	19167200	143382000	-220169000	-122263	-202298000	75229000	-103378000
17.1726	414635	138852000	-217946000	-21726400	-206902000	92293300	-104333000
17.1764	-24835300	133959000	-215723000	-43591600	-211508000	100816000	-101484000
17.1802	-54264600	128995000	-213499000	-60272700	-216111000	100676000	-88086700
17.1841	-84758600	117629000	-220862000	-69872400	-220717000	91087400	-71306400
17.1879	-117195000	99199000	-230124000	-66515700	-225321000	67820000	-54221300
17.1917	-146663000	82877000	-239387000	-48348100	-229927000	34748700	-37016800
17.1955	-166668000	67204400	-248649000	-19310600	-234530000	205896	-19710500
17.1994	-177324000	47548300	-261263000	19047500	-248443000	-30561200	-2364630
17.2032	-179643000	27100100	-274546000	58932300	-264210000	-48496200	14676400
17.207	-173434000	6650310	-287828000	99339600	-279978000	-50735700	31598000
17.2108	-160519000	-13798000	-301110000	139853000	-295744000	-43075400	44149400
17.2146	-142202000	-42686100	-300998000	160048000	-295733000	-26118900	50111200
17.2185	-124600000	-73264500	-298201000	176172000	-292557000	-7589480	51520300
17.2223	-107849000	-103483000	-295403000	192294000	-289383000	11392400	47016500
17.2261	-95324700	-133627000	-292606000	208417000	-286207000	30465300	35628600
17.2299	-91913000	-159655000	-287992000	204982000	-271458000	44926400	22293500
17.2338	-102143000	-179075000	-283010000	197604000	-254376000	58457700	6214100
17.2376	-116571000	-186373000	-278030000	192736000	-237294000	57524600	-6060930
17.2414	-130532000	-181828000	-273048000	183356000	-220212000	53667000	-4534550
17.2452	-144311000	-172085000	-289076000	163553000	-198490000	55231000	6525970
17.2491	-158090000	-155910000	-309362000	136826000	-175827000	57894200	17057200
17.2529	-171870000	-129663000	-329053000	111589000	-150353000	74104800	26633400
17.2567	-178501000	-101606000	-348621000	86860900	-131052000	93070100	33363900
17.2605	-182334000	-81843200	-355789000	57225100	-120711000	106168000	38980100
17.2644	-186166000	-63771800	-350888000	26588300	-127646000	103629000	44596200
17.2682	-189999000	-45700500	-352623000	-3526520	-156329000	81448300	50212500
17.272	-193832000	-27629100	-350392000	-33534600	-188801000	48638000	47697700
17.2758	-197665000	-26130100	-336268000	-46224400	-207941000	14951200	41999600
17.2796	-201498000	-28029400	-319945000	-47018600	-224346000	-18612400	36301600
17.2835	-205331000	-29928800	-303265000	-53607200	-227284000	-41358800	30603700
17.2873	-218555000	-31828200	-286511000	-56735700	-227453000	-54671000	23597100
17.2911	-235456000	-33720200	-272425000	-51479100	-240478000	-50627700	16078100
17.2949	-252357000	-35610500	-258887000	-44705800	-256154000	-28899000	8559270
17.2988	-269257000	-37500800	-245351000	-35328200	-271830000	-11848900	1040360
17.3026	-273727000	-39391200	-231813000	-30411200	-287506000	3618250	-1599840
17.3064	-273330000	-31692800	-208765000	-40691000	-286653000	13684600	-2330210
17.3102	-272933000	-22005900	-183742000	-62235700	-282372000	22630900	-3060580
17.3141	-272536000	-12319000	-158720000	-80826300	-278091000	31577300	-3790950
17.3179	-264369000	-2632040	-133697000	-98443100	-273810000	40523600	-557239
17.3217	-253161000	1426830	-114140000	-120637000	-266030000	52917100	4228180
17.3255	-242419000	4312130	-95721200	-138793000	-257521000	66029500	9013590
17.3294	-231860000	7197400	-77303800	-158715000	-249012000	82287900	13798800
17.3332	-233577000	10082600	-58884900	-179223000	-240503000	92015100	13705300
17.337	-247558000	12968000	-32515900	-187468000	-231993000	92151100	11702100
17.3408	-259797000	15853200	-4477950	-193141000	-223484000	76220500	9698880
17.3446	-270211000	18738500	25931000	-201307000	-214975000	40210500	7695860
17.3485	-283958000	21623700	51147700	-205013000	-206466000	-6569310	7558710
17.3523	-291549000	23298900	61738300	-193324000	-193747000	-53905300	8152050
17.3561	-289695000	24718900	56221400	-173628000	-180138000	-101040000	8745460
17.3599	-277827000	26139000	39249900	-155890000	-166530000	-151763000	9338680
17.3638	-262729000	27559000	14764000	-138787000	-152921000	-196069000	5053050
17.3676	-247509000	15606100	-13770400	-122619000	-150477000	-216888000	-1142160
17.3714	-231823000	818022	-42907900	-114945000	-150399000	-218705000	-7337370
17.3752	-215954000	-13970100	-61034500	-118156000	-150321000	-225094000	-13532600
17.3791	-200085000	-28758300	-76818400	-128282000	-150243000	-233104000	-17898200
17.3829	-184217000	-47602100	-74852700	-139778000	-162991000	-230662000	-21547700
17.3867	-168348000	-67310600	-69103300	-151340000	-178472000	-225992000	-25197100
17.3905	-152480000	-87019100	-63353900	-163524000	-193955000	-221322000	-28846600
17.3944	-128685000	-106728000	-57602600	-175841000	-209436000	-216653000	-37375200
17.3982	-101790000	-120716000	-45468600	-186398000	-218233000	-200050000	-47813300
17.402	-86082500	-133478000	-31966500	-201546000	-225596000	-180889000	-57946400
17.4058	-82213700	-146240000	-18818900	-214655000	-232960000	-161729000	-67960200
17.4096	-92191100	-159002000	-5745670	-227098000	-240323000	-142568000	-70788800
17.4135	-113904000	-162589000	-7367710	-238254000	-213346000	-118741000	-65926300
17.4173	-134341000	-164199000	-17825000	-244169000	-178966000	-93909000	-61898800
17.4211	-153135000	-165809000	-23484800	-254596000	-144588000	-69076700	-58945300
17.4249	-168666000	-167419000	-33506800	-261268000	-110208000	-44244300	-55686900
17.4288	-175460000	-169029000	-57972100	-252194000	-75829800	-9288570	-52309300
17.4326	-162863000	-170639000	-90964100	-239940000	-41449900	27860900	-48931600
17.4364	-136359000	-172249000	-124949000	-227686000	-7071650	64564000	-45553900
17.4402	-107324000	-173859000	-153221000	-215432000	27308300	101170000	-41973000
17.4441	-78441700	-168696000	-170832000	-200597000	60297800	131976000	-38312400
17.4479	-44897200	-162057000	-176960000	-190154000	92986500	154380000	-34651900
17.4517	-16987500	-155418000	-172431000	-189872000	128450000	158281000	-30991300
17.4555	-8625410	-148780000	-156596000	-199825000	157860000	144211000	-22451500
17.4594	-6770620	-151638000	-140821000	-211481000	170689000	114242000	-12002300
17.4632	-5382150	-156576000	-125511000	-223114000	164672000	74343100	-1553180
17.467	-4175940	-161515000	-109612000	-228150000	140686000	35999200	8895990
17.4708	-2458710	-166453000	-93582300	-226791000	106849000	-1659690	18762100
17.4746	-541518	-171856000	-84679500	-228361000	71434500	-28939300	28400200
17.4785	1375850	-177361000	-77344500	-230817000	35996600	-53933000	38038300
17.4823	3293110	-182866000	-70009100	-230183000	141329	-78926600	47676500
17.4861	8940170	-188370000	-62673700	-233809000	-35804000	-103920000	57619500
17.4899	16046700	-188189000	-64743500	-248923000	-44611200	-107559000	67681900
17.4938	23153300	-186747000	-68893900	-266339000	-47407500	-106469000	70730300
17.4976	30259900	-185306000	-73043900	-283756000	-50620800	-105380000	66154800
17.5014	48789300	-183863000	-77193900	-301172000	-53924500	-104290000	60381800
17.5052	71788200	-171770000	-83576900	-323216000	-62210000	-93718500	54887000
17.5091	94787000	-157303000	-90455000	-341355000	-78240800	-81036300	49087400
17.5129	117786000	-142838000	-97332800	-349041000	-88701300	-68354000	43168400
17.5167	133325000	-128371000	-104211000	-346419000	-104221000	-55671800	36639400
17.5205	145945000	-127150000	-111090000	-335899000	-136428000	-42989700	29871800
17.5244	158566000	-128892000	-117968000	-319092000	-178667000	-30307500	23104300
17.5282	171186000	-130635000	-124846000	-293582000	-221842000	-17625200	16336800
17.532	177347000	-132376000	-131724000	-266367000	-258261000	-4943010	6017680
17.5358	180980000	-136268000	-117694000	-238838000	-287335000	-5725970	-5691010
17.5396	184614000	-140641000	-98959200	-211239000	-299628000	-9538270	-17399700
17.5435	188247000	-145016000	-80223600	-183639000	-293951000	-13350600	-29108400
17.5473	191881000	-149390000	-61488100	-156039000	-278381000	-17162900	-38987300
17.5511	195514000	-130396000	-37134200	-134079000	-254697000	-20975200	-48150300
17.5549	199148000	-106116000	-11507700	-113393000	-229513000	-24787500	-52433800
17.5588	202782000	-82191400	14119100	-85944500	-203917000	-28599800	-54808400
17.5626	197401000	-58345400	39745900	-52043900	-178226000	-32412100	-55556500
17.5664	188494000	-38038000	52620900	-11700100	-156395000	-35634100	-55667900
17.5702	179120000	-24191700	62598400	24939200	-135440000	-38721900	-60354100
17.5741	169564000	-22359300	72576400	51449800	-114486000	-41809700	-66830000
17.5779	156278000	-32396000	82554400	67717900	-93530700	-44897400	-73610800
17.5817	134072000	-56718300	98139700	73418700	-96805700	-31472300	-75631500
17.5855	102421000	-89464900	115008000	72220700	-105617000	-14273000	-68728600
17.5894	60755600	-120916000	131878000	62636700	-114429000	2926190	-59081600
17.5932	17426000	-151773000	148747000	51388500	-123240000	20125500	-44692600
17.597	-25412900	-177497000	156557000	44653000	-132369000	23674800	-28448200
17.6008	-50378600	-202040000	162287000	43860200	-141570000	24088000	-12712100
17.6046	-55918300	-207766000	168016000	41130700	-150772000	24501200	2825100
17.6085	-40430300	-209155000	173745000	37695000	-159974000	24914500	15109300
17.6123	-11158800	-201140000	170144000	25271500	-175770000	1195250	17988000
17.6161	17145800	-190951000	164388000	5871140	-193090000	-28097500	8739290
17.6199	43930300	-180764000	158632000	-11600200	-210409000	-56949000	-8888730
17.6238	60612200	-170576000	152875000	-28362400	-227729000	-85698400	-27815800
17.6276	65882100	-161328000	148051000	-46655100	-247245000	-109597000	-46504200
17.6314	72429900	-152298000	143444000	-60406700	-267271000	-125314000	-58483100
17.6352	80619200	-154186000	138836000	-75773700	-287296000	-123082000	-62957600
17.6391	70468600	-158613000	134229000	-91781500	-307322000	-102952000	-65828100
17.6429	53144000	-164920000	116584000	-107484000	-307602000	-76450200	-68817900
17.6467	40015600	-166033000	95896600	-123114000	-303273000	-49229100	-69368100
17.6505	21068500	-155511000	75209400	-138745000	-298945000	-28173200	-64083900
17.6544	-8577840	-133193000	54522200	-154376000	-294616000	-22648100	-53110300
17.6582	-41267800	-104056000	27559000	-168282000	-312489000	-36626700	-40658100
17.662	-74424100	-73833500	-876352	-181783000	-335569000	-68487600	-27900900
17.6658	-107763000	-54274100	-29311700	-194979000	-358239000	-119934000	-15024100
17.6697	-132087000	-37220600	-57747100	-208103000	-380812000	-182245000	-1842550
17.6735	-152885000	-37031600	-73170900	-220413000	-397637000	-237859000	11458400
17.6773	-158762000	-40817300	-85526700	-227650000	-406540000	-277435000	24759200
17.6811	-158802000	-44604300	-97882400	-228954000	-409925000	-306219000	38060200
17.6849	-153713000	-48390000	-110238000	-224249000	-401431000	-309802000	52886000
17.6888	-146619000	-49018300	-102631000	-213308000	-376949000	-284262000	68308200
17.6926	-139524000	-48896700	-90293700	-193033000	-338356000	-239082000	83730500
17.6964	-132429000	-48776400	-77955800	-165649000	-293205000	-183833000	99152900
17.7002	-116941000	-48654700	-65618000	-137034000	-240555000	-126986000	106137000
17.7041	-98170400	-39184500	-53280100	-109535000	-176510000	-77891000	109821000
17.7079	-79399700	-27485600	-40942300	-87175000	-110122000	-44683400	116249000
17.7117	-60629000	-15788000	-28604400	-74907900	-30218600	-31054400	118872000
17.7155	-57272600	-4089120	-16266600	-72890300	52912800	-28318000	114919000
17.7194	-59945000	9514890	-29430200	-78272100	124876000	-17611800	109140000
17.7232	-62617400	23575000	-48697800	-84960900	194168000	-4593310	103056000
17.727	-65289600	37635000	-67966900	-92156600	248182000	7985210	96853300
17.7308	-55527400	51695000	-87234500	-99474000	276714000	20460300	90650400
17.7347	-40902100	65755000	-106504000	-102941000	280099000	31181600	84447300
17.7385	-26509900	79815100	-125771000	-105481000	256889000	41483100	78244400
17.7423	-12208800	93875100	-145040000	-108021000	213163000	51782800	72041500
17.7461	-3037010	107935000	-164308000	-110561000	165756000	62084300	64008400
17.7499	398242	112906000	-171554000	-110165000	115080000	58965300	55259800
17.7538	6105030	115678000	-175891000	-109059000	63614500	52602400	46511200
17.7576	9540260	118450000	-180229000	-110381000	31748700	46237800	37762500
17.7614	8330280	121222000	-184565000	-107437000	17701900	39874900	37554000
17.7652	-1586770	103506000	-175968000	-94514800	5464950	33510300	40685400
17.7691	-23281400	80807800	-164225000	-74600500	5956630	27147400	53576900
17.7729	-52171200	58110100	-152484000	-53504900	16152400	20782800	70285300
17.7767	-80411900	35412300	-140741000	-37260100	27940600	14419900	94307400
17.7805	-107828000	17010400	-125924000	-34241300	40058500	10520800	121190000
17.7844	-135477000	-341899	-110354000	-39013200	52258900	7225900	142582000
17.7882	-163218000	-17694200	-94785100	-42547500	64457700	3929250	153694000
17.792	-179456000	-35046500	-79215200	-45488200	76658200	634309	153288000
17.7958	-191196000	-52398800	-76556200	-53576700	83154000	8971620	144742000
17.7997	-202937000	-69751100	-77065800	-62929200	88251100	20167400	136524000
17.8035	-214677000	-87103400	-77576800	-72281600	93346600	31361500	129181000
17.8073	-221754000	-104456000	-78086500	-81634100	98443700	42557300	117872000
17.8111	-227007000	-113799000	-98403300	-86801900	87532500	55204200	105013000
17.8149	-232261000	-121166000	-123607000	-90937000	72672500	68211300	82393800
17.8188	-237514000	-128533000	-148811000	-96130300	57810900	81216700	55957900
17.8226	-242768000	-135900000	-174015000	-99167100	42951000	94223800	30640200
17.8264	-248021000	-137701000	-186335000	-97625900	14537900	95618300	5759770
17.8302	-253275000	-138122000	-195459000	-90263500	-17234800	94134700	-13426900
17.8341	-258528000	-138542000	-204584000	-84268300	-48196400	92649500	-22253400
17.8379	-255779000	-138963000	-213708000	-78911300	-78954300	91165900	-19768800
17.8417	-249900000	-142364000	-211204000	-74502600	-96478100	78706400	-5971100
17.8455	-244022000	-146509000	-205802000	-70328700	-97709900	63513200	16395600
17.8494	-238143000	-150654000	-204995000	-66155900	-84332400	48318300	40869200
17.8532	-238793000	-154799000	-196149000	-61982000	-55127700	33125100	64224500
17.857	-241996000	-171905000	-169276000	-52983400	-18345800	17930200	82262200
17.8608	-245199000	-192258000	-129281000	-42774800	19520200	2737040	89444400
17.8647	-248402000	-212611000	-89276900	-32567400	57386200	-12457800	84994100
17.8685	-252071000	-232963000	-55356400	-22358900	95252300	-27651000	73398300
17.8723	-255922000	-246842000	-34519200	-21492100	118796000	-10142500	60252200
17.8761	-248582000	-259091000	-29469600	-22975600	125767000	15600700	46597600
17.8799	-229404000	-271340000	-36025600	-21900400	100840000	41342100	32744300
17.8838	-197671000	-283589000	-50194700	-24995500	55725700	67085200	22957900
17.8876	-154709000	-271814000	-67930900	-39844300	-762003	109018000	14761700
17.8914	-112793000	-253962000	-86217800	-59764800	-59298600	155048000	11445900
17.8952	-72427100	-236110000	-98664000	-78039800	-112978000	200209000	10038400
17.8991	-25697700	-218258000	-100469000	-98147600	-152478000	245152000	5129220
17.9029	19789100	-210971000	-88141100	-123234000	-176410000	259613000	-1148940
17.9067	54956600	-206369000	-67317700	-151835000	-197221000	252465000	-12307400
17.9105	79198700	-201768000	-45325000	-182051000	-217223000	249582000	-25374100
17.9144	92595600	-197166000	-28880800	-207713000	-237019000	248687000	-35695500
17.9182	99162300	-211699000	-19783900	-218682000	-240919000	246925000	-44943500
17.922	105903000	-231120000	-25010500	-218198000	-240757000	244943000	-44430500
17.9258	113281000	-250196000	-47113600	-219872000	-240596000	242959000	-40101600
17.9297	117784000	-269183000	-81841400	-222620000	-240435000	240978000	-33230500
17.9335	121162000	-283334000	-120170000	-226070000	-221433000	228040000	-25365900
17.9373	124541000	-290717000	-158821000	-229699000	-197594000	212292000	-12620400
17.9411	127920000	-285976000	-200555000	-233329000	-173755000	196543000	2032830
17.9449	123836000	-269275000	-237603000	-236957000	-149916000	180795000	19431300
17.9488	116836000	-242954000	-255322000	-251780000	-126077000	165045000	37903200
17.9526	109836000	-205564000	-259290000	-269490000	-102238000	149297000	56375200
17.9564	102836000	-159932000	-268771000	-286901000	-78398900	133548000	74847000
17.9602	85161500	-112784000	-274814000	-304233000	-54559900	117800000	84861900
17.9641	63314700	-69313900	-256367000	-316631000	-49971000	113117000	91570900
17.9679	41467900	-35988400	-231936000	-322956000	-50370600	111303000	98279900
17.9717	19621100	-13089200	-207165000	-333428000	-50771700	109489000	104989000
17.9755	5235970	-1466380	-182304000	-340511000	-51171300	107675000	116579000
17.9794	-6232150	-4173980	-146623000	-341063000	-51572500	94364600	130076000
17.9832	-17700400	-9991970	-108123000	-340236000	-51972000	78059700	143574000
17.987	-29168500	-16383700	-67347100	-336569000	-52373100	61754800	157071000
17.9908	-43357300	-22925400	-31438400	-336944000	-52772700	45449900	164773000
17.9947	-58609300	-29352300	-8337550	-346790000	-36552900	40773000	170209000
17.9985	-73861300	-35749200	-954363	-361178000	-15980700	39139900	175645000
18.0023	-89113500	-42146000	-10444900	-374849000	4589940	37506900	181081000
18.0061	-100635000	-48542900	-32581200	-388166000	25162100	35873900	178383000
18.0099	-110697000	-54939800	-58472400	-395860000	39305300	59481400	172505000
18.0138	-120760000	-61336700	-84721100	-397297000	51759500	89727900	166627000
18.0176	-130823000	-67733600	-111539000	-404491000	64212000	119975000	160748000
18.0214	-136795000	-74130500	-138506000	-405577000	76666100	150221000	155398000
18.0252	-141168000	-88260800	-164434000	-391617000	80281400	179975000	150253000
18.0291	-145542000	-104435000	-190086000	-371848000	81562500	209599000	145109000
18.0329	-149915000	-120266000	-215739000	-352295000	82842100	238364000	139964000
18.0367	-160818000	-136006000	-241391000	-332963000	84123200	266901000	129939000
18.0405	-174273000	-141455000	-265910000	-313484000	91817300	284274000	118006000
18.0444	-187261000	-138683000	-290126000	-293965000	101217000	284946000	106073000
18.0482	-200067000	-142339000	-313777000	-274446000	110614000	269950000	94140300
18.052	-220102000	-138952000	-337275000	-254926000	120013000	238025000	76614500
18.0558	-235500000	-115995000	-359302000	-238285000	132348000	200582000	56902900
18.0597	-240986000	-82983100	-371870000	-222411000	145468000	162642000	37191300
18.0635	-236276000	-51589600	-372050000	-206539000	158587000	129848000	17479800
18.0673	-218544000	-21020700	-364127000	-190665000	171707000	112146000	3666080
18.0711	-189400000	4641160	-354750000	-174792000	178424000	110686000	-7842670
18.0749	-161538000	19860100	-345371000	-158918000	183425000	112596000	-9589360
18.0788	-135316000	24302600	-335655000	-143046000	188426000	115363000	-7521070
18.0826	-105704000	17384600	-325845000	-127172000	193428000	118360000	-6003190
18.0864	-82228700	-570319	-311807000	-108995000	185779000	97481100	-4699670
18.0902	-68199900	-26306300	-296627000	-90197400	174725000	70169500	-3396600
18.0941	-64184400	-51012400	-281449000	-71400000	163671000	42857800	-2093260
18.0979	-72880300	-75040100	-266269000	-52602700	152616000	15546200	-5061170
18.1017	-85403000	-87794200	-242052000	-33953900	115473000	-11765400	-9697630
18.1055	-102357000	-97495200	-215387000	-15345100	71269100	-39077000	-14334500
18.1094	-113580000	-107197000	-177883000	4301960	27864200	-66388700	-18971200
18.1132	-111549000	-116898000	-137435000	21858000	-15324000	-93700300	-21472600
18.117	-101745000	-128421000	-100262000	33876800	-42026500	-99508600	-23139100
18.1208	-92116500	-140437000	-63978200	39821900	-51482000	-99469000	-24806100
18.1247	-83125200	-152455000	-39428300	46698400	-39122200	-99429400	-26472700
18.1285	-73901400	-164472000	-30707300	54180800	-21762800	-99389700	-20614600
18.1323	-64585700	-167397000	-31073100	49518000	-3077250	-92521500	-11815400
18.1361	-55270900	-167836000	-45603800	36798300	15972800	-83787500	-3016620
18.14	-45955300	-168276000	-75310500	28259700	35023400	-74200300	5782590
18.1438	-27632900	-168715000	-108226000	16485300	54074000	-64379400	16850200
18.1476	-5789870	-159653000	-141787000	6278970	65384600	-36127600	28804900
18.1514	16052300	-147982000	-175524000	-773509	74572400	10824000	30996800
18.1552	37895300	-136311000	-200930000	-11464200	83760800	52433600	29374500
18.1591	58571600	-124640000	-218640000	-18603900	92949200	91541600	25107700
18.1629	78792900	-103895000	-230024000	-16064000	95772400	122131000	19808200
18.1667	100646000	-80645700	-231072000	-11213900	96842100	127661000	14508300
18.1705	119406000	-57398000	-219401000	-5034210	97912400	101944000	9208960
18.1744	135309000	-34149100	-199501000	-850083	98982600	55704100	4112310
18.1782	143202000	-21213000	-179795000	-5736840	98594100	3424760	-904194
18.182	139317000	-11133100	-160556000	-17680000	97803400	-49483300	-5921190
18.1858	128239000	-1054540	-147047000	-25915800	97013200	-97288200	-10937800
18.1897	113292000	9025340	-144116000	-37479400	96223100	-130070000	-15954900
18.1935	97404200	19103900	-155364000	-60829500	96224600	-138666000	-20971500
18.1973	81282600	29183800	-175252000	-89455000	96448700	-141581000	-25988500
18.2011	65070600	39262300	-194174000	-117559000	89929700	-143646000	-31005200
18.205	46352000	49342200	-212405000	-145333000	94219500	-145474000	-41537600
18.2088	26655000	50502900	-216097000	-171769000	120097000	-128241000	-54224500
18.2126	6957330	49170600	-215722000	-195472000	157363000	-105673000	-66606800
18.2164	-12739600	47837000	-215348000	-222197000	196537000	-83107300	-78869400
18.2202	-32437100	46504700	-214973000	-245242000	229411000	-60539700	-91234100
18.2241	-52134000	36133500	-205632000	-249987000	246774000	-48437300	-98756600
18.2279	-71831700	23223900	-193772000	-245250000	249718000	-39273700	-100101000
18.2317	-91528600	10313000	-181912000	-242867000	258797000	-29405000	-94895400
18.2355	-106096000	-2596560	-170052000	-239165000	264110000	-19335700	-86765800
18.2394	-118657000	-14943200	-158416000	-233184000	247588000	1326230	-78238500
18.2432	-131219000	-27129100	-146843000	-226745000	225406000	36278200	-74288000
18.247	-143781000	-39316400	-135270000	-220159000	202829000	80916200	-72124900
18.2508	-159298000	-51502400	-123698000	-213531000	180141000	127393000	-71691100
18.2547	-175967000	-54670500	-112125000	-216307000	138479000	170059000	-71932300
18.2585	-188906000	-55279200	-100552000	-221749000	91435100	200360000	-77055500
18.2623	-192924000	-55889200	-88978800	-226897000	44391300	208554000	-84085300
18.2661	-187457000	-56498000	-77405900	-231961000	-2650430	200098000	-91738300
18.27	-171961000	-54102300	-78427400	-222675000	-28255400	178853000	-99634400
18.2738	-145309000	-50849000	-83037200	-204602000	-47752600	154880000	-102649000
18.2776	-115437000	-47596900	-87647100	-190471000	-67249800	130201000	-103757000
18.2814	-84243900	-44343600	-92257000	-173155000	-86744900	105323000	-99881300
18.2852	-59997400	-57293000	-96308800	-147608000	-106242000	94244100	-94058800
18.2891	-40066300	-74878800	-100201000	-120087000	-125739000	87117000	-83355200
18.2929	-24412700	-92465700	-109113000	-91246700	-145236000	79988300	-70743900
18.2967	-13949300	-110051000	-110543000	-64372300	-164731000	72861100	-55997600
18.3005	-8674510	-117410000	-97925200	-47595300	-201173000	84865100	-40416500
18.3044	-11233000	-121827000	-82004900	-38212500	-242487000	102372000	-32158300
18.3082	-23744200	-126245000	-65527400	-25200800	-283802000	119878000	-31641800
18.312	-39871100	-130661000	-48889200	-15438000	-325115000	137385000	-33032600
18.3158	-56270600	-135079000	-41162300	-18977100	-358818000	147301000	-39304500
18.3197	-69638900	-139496000	-36009600	-28307300	-390323000	155027000	-49924800
18.3235	-74358700	-143914000	-30856900	-37290300	-421172000	162752000	-61497900
18.3273	-70332100	-148330000	-25704100	-45976800	-451830000	170477000	-70478800
18.3311	-60296200	-137998000	-25769200	-59316400	-469876000	175275000	-78447300
18.335	-50435300	-123386000	-27348500	-74006100	-473778000	179226000	-79093300
18.3388	-41212100	-108775000	-28927700	-88403700	-463104000	175316000	-71997400
18.3426	-25147400	-94163000	-30507000	-102716000	-442790000	157900000	-60146900
18.3464	-6410490	-70587100	-16078800	-113135000	-424835000	128239000	-42302400
18.3502	13959200	-44398000	3015760	-117747000	-408102000	84745400	-20415300
18.3541	31234800	-18209000	22110200	-110683000	-390977000	30547200	2305970
18.3579	37490100	7979990	41204700	-95937100	-373736000	-25820100	22688200
18.3617	32546800	28348300	57189800	-78755400	-343283000	-83029600	37274900
18.3655	15436800	47012100	72264500	-61260500	-308961000	-133760000	40699800
18.3694	-12750200	65675900	87339100	-50326200	-275292000	-169778000	32373300
18.3732	-46962100	84339700	102414000	-45981600	-241816000	-190855000	13546200
18.377	-82388800	101885000	101514000	-41890400	-209123000	-205703000	-13022800
18.3808	-110818000	119102000	95914500	-39801400	-187113000	-212968000	-38955900
18.3847	-136515000	135760000	90315400	-40000900	-179284000	-207906000	-63896000
18.3885	-152687000	152253000	84716200	-36013300	-180996000	-199789000	-82835100
18.3923	-165140000	161143000	73905100	-30401800	-188133000	-195039000	-94549000
18.3961	-177593000	158852000	61553700	-24716900	-190060000	-191281000	-100085000
18.4	-190046000	145544000	49202400	-16122100	-185436000	-187524000	-99069700
18.4038	-194569000	120827000	36851100	-11320000	-173160000	-183767000	-86181000
18.4076	-195995000	83753600	36899000	-14441900	-156158000	-179172000	-69399700
18.4114	-197421000	34873400	40627300	-19506100	-144563000	-174327000	-52313300
18.4152	-198846000	-11639900	44355600	-26314400	-143952000	-169484000	-35107600
18.4191	-195996000	-56660000	48083900	-31316700	-160651000	-164640000	-19834500
18.4229	-191476000	-94768500	52918000	-38822500	-198243000	-147657000	-5316030
18.4267	-188821000	-121900000	58082000	-49604900	-247020000	-127054000	9202520
18.4305	-183164000	-136566000	63245900	-57160700	-297663000	-106452000	23721100
18.4344	-169362000	-142955000	68409900	-68190000	-342057000	-85848700	35289900
18.4382	-149218000	-141730000	72469000	-85978300	-381459000	-88942800	45707000
18.442	-121240000	-138705000	76197300	-107696000	-405352000	-99132300	49106100
18.4458	-83309500	-135679000	79925600	-130110000	-411087000	-109323000	44882600
18.4497	-38826600	-132654000	83653900	-150203000	-398117000	-119513000	37233300
18.4535	7076530	-127742000	87871900	-160875000	-363284000	-123031000	28990700
18.4573	57178300	-127600000	92237200	-164283000	-312792000	-124542000	20443000
18.4611	101455000	-139186000	78953200	-170062000	-252281000	-113389000	11776100
18.465	128979000	-162714000	60349500	-174659000	-189693000	-98417000	10635700
18.4688	143633000	-196039000	45713600	-170012000	-133470000	-83166900	12434600
18.4726	145888000	-236846000	32276600	-162783000	-89557200	-78957900	14233300
18.4764	136974000	-279046000	29418200	-157870000	-57873800	-87846400	16032200
18.4802	119393000	-315846000	29765400	-149027000	-39324800	-110802000	14677800
18.4841	99564800	-342151000	38371700	-129474000	-30929800	-140047000	12092400
18.4879	79736500	-353327000	49484700	-104781000	-24661600	-170177000	9506890
18.4917	59908400	-347190000	60597700	-78277100	-19041700	-190725000	6921470
18.4955	45678300	-328059000	71712500	-56061400	-13619000	-201692000	-3495950
18.4994	41098200	-296135000	76444700	-47538800	-24009000	-201191000	-16971400
18.5032	43475800	-255810000	79230800	-50467200	-39219800	-186709000	-30446900
18.507	54896100	-205660000	71460100	-64510500	-54430800	-162041000	-43922300
18.5108	68725500	-153002000	60465400	-85852500	-69641600	-135295000	-51701800
18.5147	82357500	-97485800	38921700	-110491000	-78071200	-110188000	-57257300
18.5185	98088900	-41092400	14147300	-135706000	-84424000	-96672600	-57930600
18.5223	110908000	17514400	-21173000	-162364000	-90776900	-103050000	-56697500
18.5261	116283000	71488300	-59728100	-187157000	-97129700	-130009000	-50175300
18.53	111856000	110658000	-97296300	-205279000	-76579200	-173788000	-41587800
18.5338	95028500	133386000	-134561000	-219261000	-47753600	-227920000	-28118100
18.5376	67033300	139134000	-165461000	-235800000	-18927900	-281331000	-12742200
18.5414	27493000	131977000	-185620000	-248734000	9897700	-333888000	2124940
18.5453	-19149100	112471000	-195065000	-242236000	53194700	-382709000	16793700
18.5491	-65615300	89994500	-189756000	-222493000	100963000	-430376000	24444200
18.5529	-111444000	66964100	-172427000	-204694000	148731000	-477628000	24471900
18.5567	-154085000	43763900	-147289000	-188232000	196498000	-524751000	17304400
18.5605	-195481000	14708800	-119646000	-178055000	225680000	-555009000	8071850
18.5644	-233146000	-16161400	-91731000	-174433000	249093000	-573400000	670071
18.5682	-261888000	-40630300	-63487500	-168357000	272507000	-598987000	-1134460
18.572	-283979000	-54278300	-35140200	-163374000	295920000	-616403000	-967647
18.5758	-297147000	-55375200	-20744200	-163466000	305741000	-605762000	-775390
18.5797	-298692000	-41061600	-10696700	-164917000	311325000	-576403000	-278047
18.5835	-296837000	-14624400	-649268	-168811000	316522000	-549118000	338586
18.5873	-293583000	19689100	9398210	-168870000	321598000	-523559000	-3622140
18.5911	-289782000	55435500	19445700	-157199000	315082000	-490688000	-9369860
18.595	-285982000	91114200	29493200	-137711000	298756000	-455528000	-15117600
18.5988	-282181000	116547000	39540700	-120372000	289762000	-420368000	-20865300
18.6026	-270760000	138767000	49588200	-101863000	273380000	-385208000	-22849600
18.6064	-256364000	146233000	54939000	-76941600	240382000	-342055000	-23364400
18.6103	-241968000	149061000	58813000	-50230200	203176000	-296390000	-23879300
18.6141	-227573000	151888000	62687100	-23663200	165328000	-250724000	-24394100
18.6179	-213177000	154716000	66561200	2859600	127277000	-205059000	-24909100
18.6217	-198782000	156883000	61706300	22501900	103622000	-170406000	-25424000
18.6255	-184386000	158843000	54095000	35387600	84513500	-139231000	-25938800
18.6294	-169990000	160802000	46483600	51693300	65404700	-108056000	-26453800
18.6332	-152582000	162762000	38872300	64958500	46296000	-76881500	-29588100
18.637	-133997000	158671000	16958400	63211200	29161500	-32891500	-33744500
18.6408	-115878000	152662000	-9491760	52583900	12653100	15162800	-37901200
18.6447	-97942100	146653000	-35941800	45366800	-3855350	63217100	-42057800
18.6485	-81483200	140644000	-62391900	35119100	-20363800	111271000	-46214500
18.6523	-73065900	139903000	-62709800	16548500	-41361700	143940000	-50371200
18.6561	-73705300	140841000	-54703600	-4207770	-63789500	171707000	-54527900
18.66	-80474900	152308000	-46697500	-25251000	-89037800	199474000	-58684500
18.6638	-95000000	167139000	-38691300	-46384400	-109034000	227242000	-67825600
18.6676	-111984000	177254000	-31337800	-68471400	-114380000	234012000	-78912200
18.6714	-128967000	185861000	-24193100	-90862000	-105418000	234066000	-89999000
18.6753	-145951000	176935000	-17048300	-113254000	-81521000	234120000	-101086000
18.6791	-159902000	162388000	-9903630	-135644000	-47741500	234174000	-107290000
18.6829	-168936000	144226000	-11451400	-167170000	-15189600	218874000	-111588000
18.6867	-170371000	124903000	-15792100	-201630000	16334200	198640000	-115886000
18.6905	-161943000	111491000	-20132800	-236091000	40821600	178407000	-120184000
18.6944	-147484000	108739000	-24473500	-270551000	52811300	158174000	-118774000
18.6982	-131808000	116674000	-41018400	-298341000	47671300	126519000	-115137000
18.702	-115665000	132400000	-61499800	-323977000	23750700	91177600	-111194000
18.7058	-99340700	147415000	-81980600	-349614000	-17830400	55836600	-107133000
18.7097	-83015800	161653000	-102461000	-375249000	-63626900	20495700	-103020000
18.7135	-66691100	168458000	-130209000	-385694000	-100354000	-14845300	-94004900
18.7173	-50366500	172855000	-160309000	-391215000	-134143000	-50186200	-77438200
18.7211	-34041700	174630000	-192793000	-396736000	-155675000	-85527200	-56226700
18.725	-25648600	180796000	-220851000	-402256000	-173228000	-120868000	-34774300
18.7288	-20351200	193797000	-234764000	-400000000	-177765000	-127921000	-13599700
18.7326	-27495700	213709000	-235958000	-395211000	-178066000	-125767000	8795460
18.7364	-39496000	235326000	-224478000	-390424000	-178367000	-123614000	29225600
18.7403	-51962900	251708000	-204590000	-385635000	-178669000	-121460000	43972500
18.7441	-64611900	256891000	-183007000	-388617000	-172087000	-109750000	51990500
18.7479	-77260800	253739000	-161423000	-394137000	-163255000	-94916800	53525000
18.7517	-89909800	251490000	-139514000	-398996000	-154424000	-80493000	48390200
18.7555	-101684000	250098000	-117499000	-403636000	-145592000	-66203200	38615700
18.7594	-113117000	247419000	-104102000	-402474000	-135885000	-47609200	25333000
18.7632	-124083000	244318000	-93532200	-388808000	-125891000	-34146400	12165400
18.767	-134867000	240672000	-82962000	-360687000	-115896000	-35237100	-585241
18.7708	-137252000	236848000	-72391900	-321388000	-105902000	-51308800	-9215700
18.7747	-128895000	229322000	-56640700	-279977000	-106083000	-82004700	-16238500
18.7785	-108604000	211873000	-39179800	-238690000	-109619000	-122875000	-23261400
18.7823	-77327200	182304000	-21718400	-196932000	-113155000	-162908000	-30284200
18.7861	-39870900	144461000	-4257010	-155016000	-116691000	-201951000	-33949800
18.79	-1140260	106196000	-2328990	-115179000	-110443000	-223711000	-36305400
18.7938	34013300	73580600	-5541890	-76028900	-100956000	-239750000	-38661100
18.7976	60305300	51929900	-8754190	-37163200	-96802500	-255789000	-41016900
18.8014	73263700	42035500	-11966500	1609600	-84262000	-271828000	-43372600
18.8053	69713400	41868600	-20352300	35852500	-47024400	-276991000	-45728100
18.8091	55086600	43977800	-30456400	64062900	3393700	-278540000	-48083800
18.8129	30566400	49233700	-40560000	82466900	53048100	-280088000	-50439500
18.8167	2418880	50330600	-50663600	90564700	101773000	-281636000	-48311000
18.8205	-18541900	39894100	-57080800	89848900	137049000	-277548000	-44432700
18.8244	-27802000	20982300	-62267200	87030000	167836000	-271579000	-40554500
18.8282	-26167700	5859440	-69820200	83269000	198622000	-265611000	-36676300
18.832	-17187600	-12615500	-73002900	79192900	229409000	-259642000	-32798200
18.8358	-2744940	-42371600	-56393600	69655900	237903000	-239294000	-28919900
18.8397	15253700	-75324400	-25128700	50757800	238923000	-214125000	-25041600
18.8435	26606100	-108603000	4509130	16722400	239943000	-188955000	-21163500
18.8473	24624700	-141990000	32630500	-29076200	240963000	-163786000	-23287500
18.8511	11111600	-166176000	62148000	-78911100	239832000	-141463000	-27753600
18.855	-11924900	-187262000	92135700	-129253000	237977000	-120097000	-32219600
18.8588	-41273200	-213218000	122123000	-168972000	236122000	-111734000	-36685500
18.8626	-67645300	-232163000	152111000	-197589000	234267000	-107757000	-46340100
18.8664	-92287800	-234018000	173516000	-218217000	232412000	-105135000	-58018900
18.8703	-109698000	-231081000	192018000	-232494000	230557000	-102969000	-69697800
18.8741	-124286000	-227605000	210520000	-238296000	228702000	-87816300	-81376800
18.8779	-135511000	-223944000	229022000	-241743000	226846000	-68262400	-92063800
18.8817	-145423000	-214202000	248191000	-240774000	225417000	-42919300	-102364000
18.8855	-155335000	-202392000	267586000	-238305000	224133000	-15610500	-117242000
18.8894	-165248000	-190584000	286981000	-235835000	222849000	-2086780	-133906000
18.8932	-182160000	-178774000	306377000	-233366000	221565000	-8386180	-150875000
18.897	-201802000	-172146000	319990000	-234835000	210190000	-34698400	-163081000
18.9008	-221211000	-167282000	331633000	-237646000	195376000	-76880300	-169108000
18.9047	-240529000	-162420000	326154000	-239988000	180561000	-130580000	-168584000
18.9085	-251681000	-157557000	314826000	-242171000	165747000	-186955000	-162493000
18.9123	-255915000	-150000000	298578000	-231710000	137578000	-244814000	-154973000
18.9161	-264758000	-141519000	280645000	-209430000	104836000	-303182000	-147148000
18.92	-268502000	-135948000	262713000	-188794000	72093700	-364517000	-139204000
18.9238	-257978000	-126204000	244780000	-169604000	39351700	-420398000	-130649000
18.9276	-239292000	-102085000	241591000	-154437000	7868280	-463138000	-121856000
18.9314	-220783000	-73633300	243471000	-140652000	-23182400	-491344000	-113063000
18.9353	-202911000	-45182500	255601000	-126868000	-53855800	-499135000	-104270000
18.9391	-187787000	-16730600	271264000	-113084000	-84399100	-486085000	-90088400
18.9429	-173736000	-5910130	292642000	-109876000	-110108000	-456578000	-73804200
18.9467	-159685000	-6337920	315994000	-110320000	-128115000	-412413000	-57520000
18.9505	-145634000	-2745170	331453000	-107028000	-132979000	-356723000	-41235800
18.9544	-131583000	-2301950	339065000	-109913000	-123968000	-298330000	-24951800
18.9582	-117532000	-9664430	336480000	-132563000	-105951000	-251103000	-8667710
18.962	-103481000	-19112200	322449000	-168635000	-86017800	-207745000	7616480
18.9658	-89430300	-28883400	295763000	-202913000	-65456900	-164388000	23900700
18.9697	-88756200	-38765300	260597000	-235668000	-44678100	-121030000	37539500
18.9735	-93300300	-41241600	227911000	-264319000	-39204300	-96885900	50146500
18.9773	-97844300	-41138200	196707000	-281100000	-39058900	-79429800	62753500
18.9811	-102388000	-41035900	175402000	-283430000	-38913600	-61975100	75360500
18.985	-119376000	-40932400	157552000	-274534000	-38768200	-44519100	87357000
18.9888	-141218000	-49408400	151615000	-257445000	-48648200	-28406500	99115600
18.9926	-163060000	-60882200	149843000	-238402000	-62033100	-12761800	110874000
18.9964	-184901000	-72035600	157959000	-218893000	-75417900	2881570	122632000
19.0003	-208765000	-83075300	169540000	-199222000	-88802800	18526300	132597000
19.0041	-233418000	-87977100	177458000	-190845000	-107367000	32753500	141863000
19.0079	-257604000	-85582700	178989000	-186433000	-127750000	46485100	141362000
19.0117	-281608000	-84273600	169383000	-182021000	-148132000	38775500	137050000
19.0156	-298923000	-83980200	147996000	-177609000	-168515000	23525500	130094000
19.0194	-306163000	-83366900	117779000	-188070000	-188897000	5327850	122105000
19.0232	-306214000	-82639400	85502900	-203773000	-209279000	-13907100	114117000
19.027	-297129000	-81913000	58425700	-219477000	-229662000	-33143400	106128000
19.0308	-282565000	-81185500	41671500	-235180000	-250044000	-52378300	90814100
19.0347	-263267000	-81741700	31945900	-246890000	-261808000	-75895600	72642700
19.0385	-244147000	-82750800	28734300	-257188000	-270521000	-100927000	54471500
19.0423	-225663000	-86324800	24994000	-267485000	-279233000	-125959000	36300100
19.0461	-193724000	-85680700	20428400	-277783000	-287946000	-150991000	20723300
19.05	-156537000	-77025000	16815100	-278712000	-296659000	-169608000	6158430
19.0538	-119351000	-61043900	13539900	-276311000	-305371000	-185945000	-4743650
19.0576	-82164000	-45802100	10264800	-278082000	-314084000	-202283000	-11775300
19.0614	-46102600	-31471300	6991340	-273925000	-322797000	-218620000	-15410900
19.0653	-10480100	-23344200	454910	-256780000	-331332000	-216546000	-15651600
19.0691	25142400	-17429600	-7246150	-235942000	-339804000	-207901000	-12803300
19.0729	60765000	-8957650	-14947200	-214642000	-348277000	-199257000	-6679800
19.0767	87365200	-4685110	-22646600	-193176000	-356749000	-190611000	3295690
19.0806	110447000	-11513700	-30347100	-186519000	-365221000	-182633000	11960200
19.0844	136951000	-26775000	-38048100	-185168000	-373693000	-174894000	14178200
19.0882	157323000	-43871200	-45749200	-183818000	-382166000	-161557000	9369480
19.092	163894000	-55856600	-53448600	-182467000	-390638000	-156869000	1485870
19.0958	153773000	-55044600	-56714700	-180563000	-389533000	-169468000	-6853930
19.0997	132111000	-45180700	-58385900	-178457000	-384982000	-193298000	-15499000
19.1035	100373000	-36350400	-60057100	-176353000	-380432000	-215836000	-24263200
19.1073	65723700	-28554400	-61726700	-174248000	-375881000	-237078000	-27990700
19.1111	31074100	-26394000	-75209600	-163277000	-371331000	-248607000	-29754200
19.115	4669160	-31369500	-92960400	-149102000	-366780000	-245984000	-32586000
19.1188	-11053700	-32772000	-110711000	-134929000	-362229000	-227810000	-33392400
19.1226	-14900700	-37310500	-128460000	-120754000	-357679000	-199016000	-29939700
19.1264	-7785160	-54801800	-145022000	-94806200	-347435000	-174682000	-20313500
19.1303	10486900	-81415900	-161153000	-64586400	-335125000	-152802000	-4203790
19.1341	31973900	-106803000	-177284000	-34367600	-328398000	-130525000	18575300
19.1379	50971900	-131071000	-193414000	-4147860	-313779000	-108102000	47837800
19.1417	61532400	-145156000	-201125000	17223900	-279309000	-91124400	81327900
19.1456	65136700	-147047000	-205771000	35374400	-238925000	-76127800	115770000
19.1494	59696700	-151146000	-210417000	53523900	-197921000	-58213100	147770000
19.1532	45744900	-157180000	-215061000	71674400	-156691000	-45599600	173934000
19.157	29609400	-167771000	-207196000	81538900	-131436000	-50168700	193309000
19.1608	13007300	-188502000	-194757000	88374400	-112024000	-70776300	206048000
19.1647	-3777080	-207571000	-182319000	95209100	-92610900	-89700800	212059000
19.1685	-21339100	-224892000	-169878000	102045000	-73198300	-106584000	208533000
19.1723	-39204400	-242744000	-157439000	94717800	-53785600	-137114000	197148000
19.1761	-57069600	-260788000	-145000000	82192300	-34373000	-172654000	176837000
19.18	-74935000	-278834000	-132561000	70217300	-14960400	-207269000	153788000
19.1838	-90673600	-296879000	-120121000	58446200	4452310	-241540000	135050000
19.1876	-105583000	-300115000	-106288000	48532700	15340400	-267387000	122877000
19.1914	-120492000	-297893000	-91941100	48120000	23085900	-275307000	116882000
19.1953	-135401000	-295670000	-77594900	54265600	30831400	-262416000	117437000
19.1991	-142843000	-293447000	-63247700	61632100	38576900	-233278000	124679000
19.2029	-147373000	-266931000	-41566700	65603500	46322400	-198642000	133785000
19.2067	-151904000	-231424000	-17169800	59511900	54067900	-163418000	136176000
19.2106	-156434000	-196445000	6911890	40252900	61813400	-127534000	131064000
19.2144	-159565000	-161661000	30878100	12919800	69558900	-91404400	118146000
19.2182	-162149000	-128460000	54320000	-14580700	70399400	-60426200	102927000
19.222	-164734000	-104285000	72545600	-37137700	68673700	-31360600	87403200
19.2258	-167318000	-90630500	79381900	-47890000	66948100	343442	71759800
19.2297	-170370000	-88158400	74307700	-46063700	65222500	26698100	55506000
19.2335	-173603000	-97050600	61304200	-38579700	53643300	31299300	39014200
19.2373	-172869000	-109010000	41489800	-25813800	38387500	13896100	22522200
19.2411	-178056000	-121496000	19591500	-13328600	11313800	-24318800	6030350
19.245	-197277000	-134179000	2630610	-1561850	-20178200	-78794700	-11313700
19.2488	-224569000	-139657000	-1465350	6655140	-51593400	-134443000	-28990000
19.2526	-251216000	-142436000	3568280	13542300	-82979700	-182727000	-46666400
19.2564	-277045000	-145215000	10480300	20429500	-99855800	-219685000	-64342700
19.2603	-296417000	-147994000	12384300	27316600	-101450000	-238534000	-81001300
19.2641	-305804000	-145725000	6667080	42974300	-92098200	-243946000	-97263400
19.2679	-308003000	-141558000	-6213680	61930700	-74121100	-240071000	-113220000
19.2717	-301065000	-137391000	-18477900	80887200	-53923600	-220925000	-129058000
19.2756	-284139000	-133223000	-29797900	99843600	-39620600	-186399000	-141538000
19.2794	-260718000	-135674000	-34970300	120260000	-32697400	-143697000	-147824000
19.2832	-237943000	-140624000	-37819800	141228000	-37540100	-93095100	-142946000
19.287	-215986000	-145573000	-43482600	162196000	-57259900	-37744300	-126317000
19.2908	-194730000	-150523000	-45210300	183164000	-87092700	7992660	-98882800
19.2947	-181214000	-155473000	-39528700	189546000	-111307000	27551400	-63588900
19.2985	-174654000	-160422000	-31754200	190399000	-132546000	28191800	-28629800
19.3023	-177138000	-165372000	-23668600	191252000	-154152000	30095100	5456640
19.3061	-188161000	-170322000	-15463400	192104000	-175898000	33994300	38565200
19.31	-201378000	-175075000	-15971300	188327000	-192993000	24453000	71292500
19.3138	-215061000	-179753000	-19796100	182787000	-208318000	9797330	96693000
19.3176	-228926000	-184432000	-23620800	177248000	-226336000	-4859590	114353000
19.3214	-243569000	-189110000	-27445500	171708000	-239506000	-19515300	125937000
19.3253	-258516000	-182062000	-31270300	166168000	-244437000	-53043600	131010000
19.3291	-273462000	-170532000	-35095000	160629000	-237291000	-93782600	131736000
19.3329	-288408000	-159002000	-38919700	155089000	-215271000	-134523000	131511000
19.3367	-290286000	-147473000	-42744500	149550000	-183122000	-175262000	129454000
19.3406	-287070000	-129563000	-40551200	146009000	-145056000	-211682000	126683000
19.3444	-283853000	-109206000	-36049000	143235000	-105583000	-246444000	123911000
19.3482	-280637000	-88848200	-34346800	140462000	-65744100	-281206000	121140000
19.352	-264974000	-68490700	-28744600	137688000	-25764000	-315968000	118064000
19.3558	-244460000	-53148000	-12417700	143627000	-2144780	-331901000	114868000
19.3597	-223946000	-39736900	7302630	152923000	15172300	-340579000	111673000
19.3635	-203432000	-26325900	27333800	162218000	32489300	-349258000	108478000
19.3673	-181323000	-12914800	47484800	171514000	49806400	-357937000	100296000
19.3711	-158593000	-4441170	65400300	164802000	45459900	-340566000	90170400
19.375	-136096000	2123040	82451200	151900000	32735700	-313119000	80045100
19.3788	-113690000	8687240	101778000	138998000	20011500	-285673000	69919700
19.3826	-95096200	15251400	117023000	126095000	7287310	-258227000	67935700
19.3864	-81721600	13476200	116276000	113193000	-15183100	-230781000	69124500
19.3903	-76181400	8463170	101798000	100291000	-41437400	-203335000	70313400
19.3941	-80595300	3450100	88446600	87388900	-67691800	-175889000	71502300
19.3979	-96165900	-1562940	76783900	74486800	-93946200	-148443000	72894700
19.4017	-118684000	-6784210	66154300	60499100	-119592000	-146673000	74366400
19.4056	-141024000	-12086700	55927400	46088300	-145001000	-154909000	78585800
19.4094	-162727000	-13018200	42912800	31677500	-170410000	-163147000	78991200
19.4132	-168016000	-20566000	33764000	17266600	-195818000	-171384000	68842600
19.417	-166908000	-42185100	38315400	3398010	-195943000	-165041000	55323000
19.4209	-165800000	-73028500	47470100	-10258500	-186173000	-152991000	41803400
19.4247	-164692000	-103540000	59409300	-23644000	-176403000	-140942000	28283700
19.4285	-149734000	-133155000	67491400	-36923300	-166633000	-128891000	20822500
19.4323	-129379000	-149173000	63930800	-48074400	-147854000	-102661000	20607100
19.4361	-109257000	-159850000	51614900	-54056700	-125534000	-70860900	19547700
19.44	-89225800	-170528000	39827100	-54818300	-103215000	-36201100	17417600
19.4438	-73862600	-181205000	29012400	-49865200	-80895000	-6652820	16203100
19.4476	-64052600	-191882000	23138200	-39150000	-58575500	2771370	15345700
19.4514	-55231000	-202560000	19214100	-31160400	-36255900	-5161280	14793600
19.4553	-42493200	-213237000	12512300	-34882100	-13936400	-11742500	14360400
19.4591	-23788100	-223914000	9650530	-51204000	8383090	-16169000	18914200
19.4629	4143800	-216968000	11620100	-72388600	28885300	-12161200	30296100
19.4667	38019800	-203043000	14730900	-98464700	48667900	-4813900	50298400
19.4706	73078100	-189119000	18150600	-132465000	68450500	1884940	72918100
19.4744	100512000	-175195000	21692700	-168929000	88233100	8326500	98285600
19.4782	117507000	-152986000	13727100	-208182000	97728800	-2600260	119839000
19.482	122568000	-127484000	1188970	-239909000	103136000	-30796900	135214000
19.4859	116643000	-101983000	-11040500	-252377000	113622000	-53791000	144039000
19.4897	103938000	-76481100	-23147300	-244160000	116459000	-79286700	143339000
19.4935	89724800	-54503000	-31295200	-222600000	95205100	-118112000	139671000
19.4973	75044800	-33930700	-32937500	-198003000	60076300	-161267000	135698000
19.5011	60183000	-13358500	-35381400	-176549000	22630500	-204422000	131605000
19.505	47032700	7213760	-38932400	-164972000	-9017580	-247577000	126902000
19.5088	34549400	27786000	-42177600	-162499000	-21922700	-285818000	121961000
19.5126	29534500	48358200	-45298600	-166599000	-18591500	-315884000	117020000
19.5164	27429700	68620700	-48418900	-170005000	-19715100	-331441000	112078000
19.5203	28981500	88758800	-51539300	-172437000	-18389700	-331836000	115788000
19.5241	31957800	107349000	-65207600	-166532000	-8586020	-317872000	122868000
19.5279	29799600	120363000	-83116000	-148667000	3691550	-289472000	129440000
19.5317	21906300	138502000	-100717000	-124113000	21394000	-250329000	135813000
19.5356	12169200	151258000	-118194000	-98257900	31640800	-208532000	138318000
19.5394	6014740	146357000	-133218000	-82256000	25468400	-167897000	131175000
19.5432	4116040	130724000	-142342000	-78826200	8455550	-138050000	112209000
19.547	7043050	115358000	-155002000	-86390000	-8244470	-127335000	84986800
19.5509	13698200	100909000	-164990000	-105585000	-23872900	-137111000	58512400
19.5547	17504500	79894900	-160480000	-131701000	-11984000	-156965000	37956000
19.5585	8496960	56222000	-150899000	-159211000	11056900	-178532000	23272300
19.5623	-12404700	32548000	-141318000	-178675000	34097900	-186188000	15020300
19.5661	-44151600	8875080	-131737000	-194870000	57138900	-177889000	13760200
19.57	-86459200	-29611500	-130830000	-202666000	101338000	-159095000	14482800
19.5738	-129576000	-74123500	-138350000	-207043000	154145000	-137734000	15205500
19.5776	-168140000	-118122000	-145110000	-211421000	206592000	-128083000	15928000
19.5814	-201904000	-161911000	-150747000	-215798000	258892000	-123205000	13800800
19.5853	-226895000	-192754000	-153326000	-208393000	303507000	-132603000	5678190
19.5891	-244697000	-210090000	-154656000	-196175000	339220000	-147830000	-11370400
19.5929	-253364000	-231462000	-158737000	-183958000	378699000	-163059000	-31154900
19.5967	-252430000	-250931000	-159055000	-171740000	414923000	-178286000	-48496800
19.6006	-248889000	-249292000	-155538000	-159523000	433195000	-192616000	-64887100
19.6044	-244882000	-239825000	-151269000	-147305000	439317000	-206575000	-76391800
19.6082	-240692000	-230051000	-143947000	-135088000	450750000	-223360000	-85993300
19.612	-234169000	-220150000	-140254000	-122870000	455747000	-235144000	-91727500
19.6159	-226736000	-211922000	-146671000	-114098000	433782000	-232822000	-95954900
19.6197	-219304000	-204382000	-156423000	-106744000	392760000	-215473000	-100182000
19.6235	-211871000	-192539000	-168919000	-99391000	352581000	-184535000	-104410000
19.6273	-191990000	-187115000	-177668000	-92036900	314376000	-139479000	-103446000
19.6311	-167260000	-205556000	-175262000	-84683600	271026000	-89676800	-100461000
19.635	-142529000	-237372000	-164202000	-77329400	225549000	-39662000	-97475100
19.6388	-117799000	-268970000	-153563000	-69976100	180072000	10607800	-94489700
19.6426	-91823800	-299634000	-143933000	-62622000	134596000	60984900	-86720500
19.6464	-65363600	-329686000	-127605000	-63888600	96052600	103807000	-77088000
19.6503	-39136800	-359482000	-108499000	-68729500	60385300	137353000	-64707200
19.6541	-13001100	-388769000	-92131600	-73571200	43834600	156447000	-56141700
19.6579	14301800	-417841000	-72035300	-78412000	35227600	160364000	-57519900
19.6617	38324500	-438332000	-38054800	-87514400	36890100	147872000	-62030200
19.6656	54746100	-447077000	863256	-98389900	42828100	120096000	-66540400
19.6694	61304200	-445269000	39781300	-109266000	48766000	80898000	-71050600
19.6732	60948400	-432311000	78699300	-120142000	54704000	38715600	-69445900
19.677	59032700	-406200000	108873000	-115609000	51379200	-4701580	-60573800
19.6809	56650200	-376018000	130536000	-104638000	44183400	-48635100	-45523800
19.6847	54086000	-335533000	157147000	-93667200	36987500	-72140700	-23923100
19.6885	43274400	-290734000	178590000	-82696000	29791700	-87092800	5178740
19.6923	29250400	-246242000	179345000	-63222500	9251750	-91836600	36461000
19.6961	15226300	-201877000	167993000	-40182100	-16886400	-92298000	65605600
19.7	1202250	-165053000	156825000	-17141700	-42667200	-92759300	89032000
19.7038	-15155900	-136287000	146593000	5898710	-68298000	-93220600	106077000
19.7076	-32423300	-115687000	127167000	25488900	-82979800	-88073800	116492000
19.7114	-49690600	-105805000	103870000	43626200	-87339900	-80565200	122561000
19.7153	-66957800	-108618000	80875200	61763500	-97499800	-73056600	127679000
19.7191	-71776000	-120222000	58009100	79900700	-101610000	-65548000	128929000
19.7229	-71745600	-133482000	39380300	99098400	-90765700	-76372800	128673000
19.7267	-71715200	-146570000	27386500	118744000	-69594100	-94947600	123226000
19.7306	-71684700	-150203000	20365300	121433000	-44107800	-113522000	115756000
19.7344	-62959300	-149832000	22649800	116941000	-27318400	-132097000	108478000
19.7382	-50847500	-148312000	34599000	109254000	-28761700	-144305000	96388300
19.742	-38735600	-146304000	57261100	100212000	-49527600	-153812000	77815300
19.7459	-26623900	-144296000	88483900	91169900	-87452000	-163319000	52572700
19.7497	-26961500	-142288000	121892000	82127800	-130270000	-172825000	21254100
19.7535	-32147500	-144543000	148956000	80491700	-169175000	-176235000	-16575800
19.7573	-37333300	-148613000	165267000	82010200	-196926000	-177047000	-58445800
19.7611	-42519300	-152683000	170798000	83528700	-211979000	-177859000	-101148000
19.765	-42881200	-156753000	165148000	85047200	-213859000	-178672000	-137845000
19.7688	-41364200	-150280000	149421000	101889000	-200198000	-183037000	-167318000
19.7726	-39847300	-139300000	126032000	125283000	-175938000	-188921000	-190612000
19.7764	-38330300	-128320000	93138200	148677000	-151850000	-194805000	-207356000
19.7803	-25375200	-117339000	57059400	172071000	-128877000	-200689000	-221688000
19.7841	-7966030	-98258500	21783400	181391000	-110047000	-184266000	-235822000
19.7879	11077200	-75701000	-13146800	184669000	-92994200	-158271000	-249651000
19.7917	27021900	-53143400	-52093900	187948000	-75941400	-132275000	-263360000
19.7956	35292100	-30585900	-84737300	191226000	-58888600	-106280000	-275312000
19.7994	33670300	-21662100	-100751000	187179000	-59945100	-75710900	-286580000
19.8032	22759200	-18610200	-103064000	179975000	-68803200	-43171900	-290519000
19.807	5628640	-15559200	-92588900	172772000	-77661200	-8102320	-286718000
19.8109	-11789200	-12507300	-73276300	165569000	-86519300	21987900	-276841000
19.8147	-28752300	-24004300	-57699500	149939000	-114977000	38453900	-260453000
19.8185	-45949100	-41791400	-44635500	130667000	-151910000	36003800	-239720000
19.8223	-63236800	-59579500	-40886600	111394000	-188253000	12386100	-218034000
19.8261	-76711500	-77366600	-41173800	92121300	-224341000	-27854800	-203577000
19.83	-88701700	-107668000	-51874200	85648200	-254768000	-77657600	-191933000
19.8338	-102326000	-143400000	-67093000	84730800	-273305000	-129708000	-180290000
19.8376	-112851000	-178830000	-82311200	83813400	-279493000	-173048000	-168646000
19.8414	-113674000	-214128000	-97529400	82896100	-272667000	-206543000	-156698000
19.8453	-103816000	-243782000	-113349000	78826200	-253726000	-227182000	-144630000
19.8491	-84901100	-266138000	-129429000	73382900	-231296000	-233277000	-132562000
19.8529	-59858100	-291524000	-145509000	59537700	-219579000	-228037000	-120494000
19.8567	-30501200	-314318000	-161589000	42025100	-212539000	-205652000	-108566000
19.8606	-3765840	-320533000	-178722000	28563400	-201660000	-168001000	-96692800
19.8644	10387700	-315590000	-196314000	16873300	-189103000	-126371000	-84819500
19.8682	12738600	-314972000	-219895000	13575400	-176545000	-80836900	-72946200
19.872	6422920	-309127000	-234923000	13954500	-163987000	-39635800	-64126700
19.8759	-5869830	-282556000	-226892000	14857900	-154485000	-19841200	-56496300
19.8797	-17982600	-240393000	-206102000	15991300	-146325000	-14320100	-46728100
19.8835	-29459300	-199420000	-185202000	9004120	-149089000	-3149930	-31241400
19.8873	-36500400	-160524000	-165178000	-1554520	-156657000	1610340	-8457060
19.8912	-41814800	-128761000	-138579000	-11240500	-162817000	-13020900	16427700
19.895	-47129100	-111387000	-109082000	-16354100	-162722000	-40278200	34288400
19.8988	-52443400	-110621000	-79881600	-9154610	-155567000	-67431900	44528300
19.9026	-57757700	-123024000	-50813700	9640720	-140762000	-93365200	45740100
19.9064	-63072000	-144695000	-24932700	34046100	-114556000	-105609000	39291600
19.9103	-68386300	-168895000	-5236280	59569500	-90036500	-111799000	28497500
19.9141	-73700600	-197408000	3591510	73854500	-77969600	-117989000	16752300
19.9179	-73120500	-219810000	583494	73405200	-79689700	-124178000	11931100
19.9217	-70245400	-225889000	-10219500	66427200	-89531000	-127810000	9805270
19.9256	-67370200	-215078000	-22914700	51507800	-101132000	-130304000	7679450
19.9294	-64495100	-187162000	-36107600	22442800	-113318000	-132800000	5553620
19.9332	-61620100	-145843000	-49520700	-15713100	-125765000	-135294000	8008690
19.937	-58745100	-95052400	-58266800	-57032400	-130022000	-143804000	12247000
19.9409	-55869900	-41629700	-64932100	-98933000	-130630000	-154993000	16485600
19.9447	-52994800	14294300	-73782100	-136053000	-131238000	-166182000	20724000
19.9485	-42649200	66533700	-78842900	-164087000	-131846000	-177371000	29543400
19.9523	-29395500	106928000	-71558600	-182674000	-126376000	-192065000	40146000
19.9562	-16608800	131789000	-51769900	-188698000	-118190000	-208326000	50443400
19.96	-4003680	139745000	-23572400	-181078000	-110003000	-224587000	60621800
19.9638	2142450	134380000	6802690	-165129000	-101816000	-240848000	64386700
19.9676	-1696410	118439000	34501600	-153212000	-102967000	-243108000	60768700
19.9714	-14591000	99358800	53075600	-143944000	-108311000	-239081000	48224300
19.9753	-33613800	80079300	54818000	-142741000	-113654000	-223061000	32945500
19.9791	-50919500	60710000	42673000	-145165000	-118998000	-201646000	18074000
19.9829	-66991000	38054700	27571300	-149014000	-115728000	-178569000	3361190
19.9867	-83295700	18706200	12745000	-153505000	-108577000	-154742000	-11351800
19.9906	-99691400	4408180	-2576660	-157995000	-101426000	-150885000	-26064800
19.9944	-115932000	-610224	-18120800	-162486000	-94274800	-156039000	-38130900
19.9982	-132111000	14217300	-29118300	-167496000	-81533800	-161320000	-49166600
20.002	-139808000	44360200	-38058300	-172741000	-66264800	-166656000	-53178100
20.0059	-136732000	83189800	-56484200	-177986000	-50995800	-165635000	-49568700
20.0097	-124601000	124321000	-79206700	-183231000	-35726700	-151764000	-41105200
20.0135	-106342000	158783000	-112990000	-181645000	-24180100	-124028000	-31492400
20.0173	-88262800	182257000	-151792000	-176958000	-14323200	-92050400	-16687600
20.0212	-70819800	195151000	-184871000	-172270000	-4466230	-59451200	137819
20.025	-52365200	196923000	-207453000	-167583000	5390730	-26567700	19101200
20.0288	-33516700	188313000	-213128000	-167042000	28261200	-2893930	38896900
20.0326	-14668100	176622000	-201693000	-168390000	57060300	16585600	58386900
20.0364	4180210	173974000	-178322000	-169737000	85859500	36064000	77758100
20.0403	17476500	175453000	-147071000	-171085000	114659000	55543600	92390700
20.0441	28612000	180792000	-113705000	-167847000	141349000	61044500	100292000
20.0479	39747400	187897000	-88239300	-162510000	167075000	60152900	102016000
20.0517	50882800	189444000	-74749600	-157174000	195353000	59261400	97188800
20.0556	62018300	180507000	-69817900	-151837000	219233000	58369900	90561800
20.0594	73153600	159003000	-72367300	-154774000	221087000	40841900	83974400
20.0632	84289100	125469000	-77354800	-161507000	204731000	15678400	77081400
20.067	95424400	83234600	-91784400	-168240000	188982000	-9485040	70069700
20.0709	102202000	38675700	-110554000	-174973000	175470000	-34648500	69166400
20.0747	107283000	-3604420	-130308000	-179038000	160684000	-52247500	70640400
20.0785	112364000	-36911000	-145797000	-181873000	145312000	-66361800	77001100
20.0823	117445000	-59335800	-150468000	-184709000	129940000	-60646100	85263700
20.0862	122527000	-70505500	-143292000	-187544000	114568000	-45779000	97496700
20.09	127608000	-73563900	-125615000	-197172000	108449000	-20259400	111275000
20.0938	132689000	-69814500	-104760000	-209939000	106607000	10185300	122610000
20.0976	137770000	-66043500	-83416000	-225972000	104765000	40630000	128107000
20.1014	129485000	-63280400	-61843400	-236645000	102923000	71074600	124741000
20.1053	115998000	-51071200	-46906200	-231654000	104734000	92812400	113779000
20.1091	102978000	-34478600	-35046800	-211257000	108241000	110510000	93585500
20.1129	90139900	-17886100	-23188300	-177470000	111401000	128207000	70539300
20.1167	85551400	-1293530	-11329000	-135414000	114401000	145905000	46882400
20.1206	91644300	19544500	-16709400	-95730700	121092000	163602000	22987600
20.1244	96442000	42359900	-30118000	-62160300	123967000	181299000	8866760
20.1282	99604200	69122100	-43527400	-34109600	113766000	198997000	-1450830
20.132	106502000	89834400	-56936000	-11851800	89446200	216694000	-11157700
20.1359	114854000	88025300	-70345400	88337	54479900	252289000	-20626700
20.1397	123205000	69524300	-83754000	3993300	11019900	296251000	-29790300
20.1435	131557000	51275400	-97163400	11882000	-35027700	342927000	-38835000
20.1473	138663000	34872800	-110572000	15690400	-75547900	384954000	-46861700
20.1512	145285000	13249600	-123981000	5677090	-101966000	404233000	-49605300
20.155	155720000	-10823000	-137390000	-9313850	-113776000	404281000	-47698200
20.1588	160168000	-34895500	-150799000	-24733100	-110965000	404875000	-36576600
20.1626	152389000	-58968100	-164208000	-40352600	-97793800	407900000	-10588300
20.1664	134757000	-73898300	-157571000	-43504400	-84995100	406338000	24838400
20.1703	107386000	-84523600	-141496000	-40785700	-76353700	402617000	59417700
20.1741	73433500	-95148900	-125421000	-38067000	-62289900	410710000	92927200
20.1779	40595400	-105774000	-109345000	-35348300	-54245400	424377000	119615000
20.1817	8756860	-116694000	-102628000	-32629500	-65758100	446039000	135504000
20.1856	-24871900	-127754000	-100336000	-29910800	-89973700	471480000	139264000
20.1894	-55461200	-136161000	-98042900	-27192100	-118862000	489791000	134651000
20.1932	-75335400	-148026000	-95748800	-24473400	-139549000	494895000	128442000
20.197	-82889000	-161830000	-82938600	-19537500	-139424000	486985000	122352000
20.2009	-78178700	-175495000	-65140600	-13550000	-122316000	461356000	115956000
20.2047	-63789800	-191808000	-47342800	-7562540	-96324500	419987000	109441000
20.2085	-49157900	-204672000	-29543300	-1575050	-65429900	368350000	109443000
20.2123	-41600300	-199905000	-11744700	4412410	-27555300	310229000	111980000
20.2162	-41290500	-183105000	6053180	10399900	7521120	250356000	114212000
20.22	-49084500	-168767000	23851100	16387400	29900500	201888000	116324000
20.2238	-60916000	-151970000	41650500	22374900	38315400	158860000	114237000
20.2276	-69639900	-121208000	35832300	17605700	36450300	114576000	105628000
20.2314	-71929200	-80146400	18729800	7697300	29016400	69691800	90841900
20.2353	-72280500	-39480400	1627350	-1956040	18496400	24807300	69504700
20.2391	-69907800	-79330.1	-15473600	-11487300	12616500	-20077100	46062800
20.2429	-66475300	28171100	-32575400	-23397800	19025500	-64227100	22541600
20.2467	-63042700	46381000	-49677900	-32371700	35551800	-108025000	-1285150
20.2506	-59610200	64977500	-66780400	-30641200	51397600	-151822000	-25230800
20.2544	-62715700	84842000	-83881400	-20633600	65651900	-195620000	-39707300
20.2582	-68364400	98942300	-91484700	-9175720	79792000	-213127000	-50500000
20.262	-74013200	110269000	-94517500	-2035750	84745500	-217980000	-61292800
20.2659	-79661900	121302000	-97550400	-4067750	75258600	-222834000	-72085500
20.2697	-92782700	132194000	-100582000	-16359900	55454700	-227688000	-74732700
20.2735	-108810000	134792000	-103614000	-38623100	29244800	-214954000	-74211200
20.2773	-124838000	128700000	-106647000	-64120900	1217210	-193724000	-73689500
20.2812	-140865000	122978000	-109680000	-91906400	-20997500	-172495000	-73168000
20.285	-149510000	118531000	-112711000	-116733000	-31284100	-151265000	-75336800
20.2888	-155284000	104539000	-106835000	-125811000	-24971100	-134429000	-78552200
20.2926	-161058000	85921500	-96641800	-121436000	-7285600	-119722000	-81767400
20.2964	-166832000	67303700	-86448500	-119616000	9010510	-105015000	-84982700
20.3003	-172606000	48686600	-76253600	-116569000	26075500	-90307200	-93085300
20.3041	-178379000	25687800	-66059600	-105291000	43956100	-86079900	-103089000
20.3079	-184153000	558590	-55866300	-90967100	61587600	-86949700	-113093000
20.3117	-189927000	-27198500	-45673000	-76390500	79389700	-87820400	-123097000
20.3156	-198814000	-51566200	-35478200	-61689600	97274900	-88690200	-123326000
20.3194	-208913000	-66267100	-35316800	-55268000	112660000	-94916200	-119753000
20.3232	-219011000	-77358900	-40054500	-52887800	126824000	-103756000	-116179000
20.327	-229109000	-88160000	-44792200	-50508300	140648000	-123422000	-112606000
20.3309	-221772000	-98817700	-49528500	-48128100	154305000	-148383000	-109033000
20.3347	-207653000	-109476000	-53783700	-59248700	159790000	-167509000	-105459000
20.3385	-193535000	-120134000	-57803600	-76984000	155823000	-170164000	-101886000
20.3423	-179416000	-130792000	-65867900	-94719900	155480000	-154238000	-98312900
20.3462	-164714000	-141450000	-68214700	-112455000	152785000	-118863000	-99779800
20.35	-149784000	-143578000	-55467100	-134958000	146211000	-67599500	-103207000
20.3538	-134855000	-141509000	-32539600	-159804000	141764000	-11808300	-106635000
20.3576	-119925000	-139442000	-9455040	-184651000	134917000	44831400	-110062000
20.3615	-97757100	-137374000	12588600	-209498000	128947000	101891000	-105344000
20.3653	-72773400	-127555000	44147900	-215489000	125676000	135421000	-97456900
20.3691	-46077200	-113909000	80403200	-212174000	117642000	157340000	-89570000
20.3729	-22451200	-91258700	116659000	-208859000	113204000	179258000	-81683100
20.3767	-15534700	-64154700	152915000	-205544000	106442000	201177000	-68297700
20.3806	-20778600	-39374100	187155000	-193653000	82175200	204198000	-52773700
20.3844	-25175000	-20387300	220396000	-177515000	50569500	197860000	-37249800
20.3882	-28300200	-10764200	257666000	-161376000	15911800	191522000	-21725900
20.392	-31814500	-15473600	289264000	-145238000	-14836100	185184000	-1925120
20.3959	-35480000	-36968700	302473000	-142536000	-30915200	184653000	19538800
20.3997	-39145600	-68771600	303834000	-146512000	-35620700	187009000	40697200
20.4035	-42811300	-103269000	305013000	-150490000	-40338800	189365000	61736900
20.4073	-42407400	-133323000	307245000	-154466000	-46406200	191722000	76248500
20.4112	-40420800	-156308000	293814000	-149811000	-49668600	193094000	83333600
20.415	-38434200	-172285000	272572000	-140849000	-51531600	193974000	84241000
20.4188	-36447900	-188265000	251330000	-131887000	-53394700	194854000	78597500
20.4226	-41933900	-205403000	230088000	-122926000	-55257700	195734000	64943500
20.4265	-50326100	-221962000	200617000	-105922000	-57120700	190821000	48913300
20.4303	-58718100	-238231000	167028000	-84890800	-58983800	183006000	32883300
20.4341	-67110200	-256813000	133917000	-63860000	-60846800	175192000	16853300
20.4379	-87645500	-271931000	101046000	-42829100	-62709900	167378000	3368990
20.4417	-112903000	-273457000	77538600	-27655800	-57199700	169932000	-4237480
20.4456	-138160000	-264700000	66379500	-15425400	-47984900	177695000	-5666350
20.4494	-163418000	-256217000	67180200	-3195100	-39951300	185458000	-544201
20.4532	-181202000	-249042000	76650100	9035220	-29813200	193222000	6682340
20.457	-196081000	-243599000	88427900	7893020	-12075100	195205000	13988100
20.4609	-210960000	-243646000	95626500	7944.72	14204700	194274000	21599200
20.4647	-225839000	-243138000	92119100	-7877140	40004900	193343000	29329200
20.4685	-227494000	-241173000	76743900	-15762200	64187500	192412000	32858500
20.4723	-224007000	-238373000	52908500	-23829900	83920200	179085000	34754400
20.4762	-220521000	-230540000	22170400	-31990000	96012300	159486000	36650600
20.48	-217034000	-226998000	-8789320	-40150100	113119000	139886000	38546600
20.4838	-206075000	-219134000	-38685800	-48310200	125176000	120287000	32907000
20.4876	-192209000	-194033000	-60680200	-48466000	108114000	85071000	24337200
20.4915	-178344000	-157552000	-78660600	-44556800	73195000	41924300	16073100
20.4953	-164479000	-121127000	-96641700	-40647700	38006600	-622125	7927780
20.4991	-153883000	-85923000	-114622000	-36738500	4072760	-42863200	902530
20.5029	-144559000	-59058600	-121381000	-45071400	-29973100	-76225300	-799112
20.5067	-135234000	-41044500	-122421000	-59643300	-64076000	-95466500	6426300
20.5106	-125910000	-22790000	-123461000	-74215200	-97843100	-93384800	16383700
20.5144	-116585000	-3214990	-124500000	-88787100	-131439000	-73325700	23897000
20.5182	-107260000	15785600	-125540000	-99615900	-156978000	-40935800	30460300
20.522	-97935900	34492300	-126580000	-108530000	-173026000	1004880	32135300
20.5259	-88611300	55495700	-127620000	-115450000	-192030000	45649800	31910000
20.5297	-86382800	73083900	-128659000	-125336000	-208590000	84424800	30166500
20.5335	-86913300	79358000	-135639000	-145093000	-206534000	114047000	27833000
20.5373	-87443700	76446100	-145669000	-172851000	-190973000	127082000	25499400
20.5412	-87974100	73756600	-155698000	-202492000	-174165000	118997000	23165900
20.545	-81498400	72394600	-165728000	-228063000	-160812000	94024600	25415000
20.5488	-72298700	72751100	-184854000	-239220000	-155146000	62694300	29445700
20.5526	-63099300	78577400	-208666000	-237371000	-158084000	30625100	26144100
20.5565	-53899700	83902200	-232478000	-235585000	-171315000	-2041550	15103700
20.5603	-47035500	87749900	-256290000	-235596000	-188431000	-35016400	126337
20.5641	-41079300	83392400	-268082000	-238010000	-196962000	-65603200	-20531000
20.5679	-42362800	70216800	-273661000	-241667000	-195705000	-94955400	-45533100
20.5717	-46460900	57246200	-279240000	-245324000	-187001000	-124308000	-71485200
20.5756	-55541200	45609400	-284819000	-248980000	-170526000	-153660000	-96215100
20.5794	-62821700	33971800	-275273000	-248664000	-145155000	-173471000	-120470000
20.5832	-61799000	22335000	-257881000	-246286000	-116606000	-188332000	-134948000
20.587	-51885200	8411980	-240490000	-243908000	-93956800	-203194000	-145626000
20.5909	-36524000	-2128380	-223098000	-241530000	-83273200	-218055000	-157794000
20.5947	-19986600	-2339920	-200227000	-244263000	-80875500	-228204000	-170540000
20.5985	-7263600	6156130	-174503000	-249656000	-89276800	-235899000	-183286000
20.6023	-2251350	14748200	-148780000	-255049000	-108704000	-248595000	-196032000
20.6062	-6510790	22150500	-123057000	-260442000	-131465000	-254377000	-208167000
20.61	-17169900	24989400	-101860000	-257908000	-151838000	-239008000	-220065000
20.6138	-27569000	25445400	-83028000	-251232000	-173628000	-209476000	-224630000
20.6176	-37302400	28465700	-64195900	-244556000	-202640000	-179576000	-221457000
20.6215	-41508400	28270400	-45363900	-237880000	-240031000	-151045000	-209865000
20.6253	-43565900	11635100	-45840700	-226833000	-278825000	-114789000	-190852000
20.6291	-45623400	-12365900	-56440000	-213493000	-311567000	-74483700	-167494000
20.6329	-47680900	-36367500	-66756900	-200154000	-330260000	-34178500	-143186000
20.6367	-37282400	-60368500	-76925600	-186815000	-337722000	6126650	-120914000
20.6406	-22042100	-76309800	-80132600	-173476000	-347761000	39547700	-99435200
20.6444	-6801920	-83459600	-75163000	-160136000	-363287000	69347100	-83455200
20.6482	8438480	-90772900	-74585700	-146797000	-377831000	98790600	-77760300
20.652	23291800	-99434000	-70056700	-133458000	-391121000	128047000	-84242200
20.6559	37994900	-111363000	-40214700	-112267000	-397231000	152007000	-99114500
20.6597	52698000	-125017000	897247	-86932500	-390699000	167483000	-118229000
20.6635	67401100	-138672000	42197000	-59788600	-371746000	169171000	-138255000
20.6673	74630400	-152326000	83596000	-35633800	-339850000	155683000	-156142000
20.6712	78954800	-161439000	118050000	-26059400	-300286000	127588000	-168308000
20.675	83279300	-168147000	144322000	-29675500	-259140000	88730700	-169307000
20.6788	87603800	-174855000	174490000	-33327300	-214459000	49463700	-158557000
20.6826	79471800	-181562000	200492000	-35148300	-173203000	11578400	-142195000
20.6865	66498500	-172397000	204044000	-44274500	-145585000	-30327800	-119995000
20.6903	53525100	-154793000	190282000	-57284800	-123720000	-74371700	-93552000
20.6941	40551800	-137188000	178808000	-69884800	-99206500	-118416000	-66198900
20.6979	27578500	-119584000	166181000	-82266400	-78577800	-162459000	-40475300
20.7017	14605300	-106509000	153217000	-79973200	-68381700	-205322000	-20273600
20.7056	1632050	-95850800	141353000	-63294000	-62245500	-247555000	-6402190
20.7094	-11341300	-85193100	129208000	-46800800	-56440000	-289433000	858673
20.7132	-27915400	-74534700	116912000	-32278000	-50811300	-331122000	4233730
20.717	-45888800	-60489700	109441000	-18180000	-42938100	-368690000	4392650
20.7209	-63862200	-44630600	104553000	-4309350	-33863400	-398390000	4670860
20.7247	-81835600	-29243100	99665400	9561260	-24788600	-414327000	5364620
20.7285	-107283000	-14107500	94777300	23431900	-15713900	-415081000	-2853140
20.7323	-135635000	274255	85406500	29451300	-1358280	-405000000	-14534200
20.7362	-170994000	6723300	73627200	31252700	15834600	-386162000	-26215200
20.74	-209076000	2537550	61847900	33054000	33027400	-366875000	-37896300
20.7438	-242798000	-12716200	50068700	34855400	50220300	-348983000	-47336600
20.7476	-267352000	-36724800	30920400	30040400	75654500	-318733000	-55906400
20.7515	-284719000	-63267400	7799310	21658300	105532000	-281821000	-64476100
20.7553	-292948000	-81259600	-15321800	13276300	135409000	-249849000	-73045700
20.7591	-289163000	-94633100	-38442900	4894170	165287000	-211139000	-81615400
20.7629	-278102000	-100494000	-52620300	-3487910	184299000	-153004000	-90185000
20.7668	-267223000	-102291000	-61958900	-11870000	197433000	-81470800	-98754800
20.7706	-256980000	-104087000	-71297500	-20252100	213199000	-10054900	-107324000
20.7744	-257651000	-105884000	-80636200	-28634200	225128000	59642200	-118089000
20.7782	-262563000	-101322000	-79297300	-38434600	226852000	127364000	-129706000
20.782	-267475000	-93307900	-72161500	-49005000	219325000	184625000	-141323000
20.7859	-272387000	-85294300	-65490800	-59575400	211568000	222823000	-152940000
20.7897	-269825000	-77280700	-59071400	-70145800	205242000	240291000	-153149000
20.7935	-264359000	-76761400	-57299500	-83564600	198259000	235952000	-148926000
20.7973	-258893000	-80325000	-65492500	-98535300	190918000	218001000	-144703000
20.8012	-253426000	-83888600	-79688900	-115295000	186531000	199326000	-140481000
20.805	-235658000	-87452200	-99405100	-129129000	178505000	181930000	-134271000
20.8088	-213110000	-97284700	-122113000	-137417000	164004000	164651000	-127291000
20.8126	-190563000	-110544000	-140673000	-137338000	147530000	147437000	-119240000
20.8165	-168015000	-123336000	-144364000	-126310000	127778000	130221000	-113219000
20.8203	-152942000	-135872000	-130860000	-107335000	111474000	113007000	-112069000
20.8241	-140772000	-141119000	-106472000	-83381900	105580000	105149000	-117331000
20.8279	-128603000	-134894000	-74788600	-57870300	103820000	102425000	-126479000
20.8318	-116434000	-118027000	-40662100	-30330300	102714000	99701000	-136399000
20.8356	-96030900	-90098900	-10980100	-5568930	101969000	96977300	-146001000
20.8394	-72429000	-61346700	8804990	9718020	106283000	98699400	-150590000
20.8432	-49294200	-34402400	14120100	14483400	118615000	102870000	-149001000
20.847	-26341000	-6991830	6967810	9760250	127944000	107040000	-140861000
20.8509	-11640800	20676000	-8348670	-4705790	139259000	111211000	-128174000
20.8547	-7621780	49276000	-24267000	-29551500	155530000	104996000	-114458000
20.8585	-2302360	78391000	-39164400	-58155100	172945000	93046100	-105325000
20.8623	4650420	107506000	-39551300	-86920500	195259000	83660400	-97972900
20.8662	8488950	136621000	-31907100	-115776000	211577000	70099700	-91945000
20.87	11117400	159219000	-19275800	-144469000	205554000	43300600	-86431500
20.8738	13745700	178204000	-3880380	-169191000	184599000	1562340	-80918000
20.8776	16374300	197188000	11053500	-184647000	163682000	-51054300	-75404400
20.8815	26477300	216173000	25732400	-189687000	144397000	-106839000	-69890800
20.8853	39484400	218792000	33399600	-183703000	127828000	-158318000	-64377300
20.8891	52491500	212307000	29788100	-173584000	121462000	-198092000	-58863900
20.8929	65498600	205822000	13955900	-163062000	129492000	-224194000	-53350400
20.8968	76478900	199337000	-10819700	-152315000	148059000	-236260000	-51274700
20.9006	86671600	190242000	-38045800	-144952000	166638000	-238538000	-50534400
20.9044	96864500	179692000	-65261700	-139478000	183601000	-232671000	-47349500
20.9082	107057000	169141000	-85938900	-134005000	203818000	-215091000	-38325800
20.912	109775000	158590000	-98542100	-128531000	220650000	-192704000	-24346900
20.9159	109590000	148040000	-100576000	-123057000	228172000	-175078000	-4291660
20.9197	109404000	137489000	-90713500	-117583000	232112000	-160117000	19801900
20.9235	109218000	126938000	-80587300	-112110000	235728000	-145156000	44726300
20.9273	102881000	116388000	-72628200	-106636000	239160000	-130196000	69243500
20.9312	94154300	105188000	-62924300	-90457500	245950000	-110481000	88713000
20.935	87062800	93624700	-52238300	-68262500	254625000	-88093900	101852000
20.9388	76869100	82061000	-41551500	-46068000	265682000	-65706900	108381000
20.9426	59072200	70497400	-30864700	-23873000	272886000	-43319800	113978000
20.9465	31410900	48570200	-28991800	-6019420	260727000	-37610400	117507000
20.9503	-2424300	20798400	-32088300	9386640	230649000	-41306700	116266000
20.9541	-37529900	-6973460	-35184000	24390500	200553000	-45003000	113541000
20.9579	-75127200	-34745300	-38279600	39167900	173205000	-48699300	100465000
20.9618	-109955000	-55406900	-32560900	48791400	143521000	-55685000	83367600
20.9656	-134843000	-72044700	-21852400	49078200	117698000	-64532300	66270300
20.9694	-152698000	-88682500	-11143200	42036800	91895900	-73379500	49172800
20.9732	-164662000	-105320000	-433917	32903600	64441700	-82226800	36659300
20.977	-171164000	-105713000	10273900	29142400	47666900	-83333600	25926200
20.9809	-169830000	-96880800	20982300	34845500	36956400	-80044800	15193100
20.9847	-158541000	-88048600	31691600	50844100	26245900	-74447000	4460030
20.9885	-144737000	-79216400	42400800	74472200	15535300	-73075800	-6476780
20.9923	-131085000	-72412400	44786200	100049000	12258700	-86397400	-17492700
20.9962	-116965000	-66763900	42430000	119084000	13218000	-119213000	-28203000
21	-102664000	-60839100	40074600	130304000	14177300	-170351000	-38794700
21.0038	-87584300	-54756500	37719200	130188000	15136500	-227743000	-49335400
21.0076	-72202200	-49226400	27507000	116713000	16095800	-280178000	-54966900
21.0115	-56820000	-39594000	12804000	94689300	17055100	-320564000	-53045700
21.0153	-41437800	-19336100	-1898240	72067700	18014300	-347038000	-46484100
21.0191	-31001600	12918300	-16600500	50362400	18973600	-359354000	-40029800
21.0229	-22486300	49862500	-30930700	38258000	16089200	-353762000	-33985900
21.0268	-13970700	87078500	-45047400	31662800	10999500	-331719000	-27789300
21.0306	-5455320	119607000	-44576900	25067100	5909830	-293693000	-21533200
21.0344	3060020	142093000	-35721400	18471900	820151	-243999000	-14666000
21.0382	11575500	154564000	-25773100	11876100	560521	-191131000	-7561500
21.042	20091000	156360000	-15196200	5280940	3081600	-138262000	-456980
21.0459	28606300	142542000	-13360700	-1314780	8177060	-96077700	6647540
21.0497	36654600	111885000	-16564900	-7909980	9609930	-60054600	15280100
21.0535	44521300	72176500	-24501700	-25343200	-6400140	-39645900	24506100
21.0573	52388100	26265600	-35172800	-49036600	-35914300	-28257000	36329800
21.0612	60254800	-22374000	-45843900	-72730400	-65510000	-16868200	44272500
21.065	68121500	-66720400	-56513600	-96423700	-93431900	-5479450	39620300
21.0688	75988300	-99541800	-59004200	-112477000	-114287000	-7621340	28369400
21.0726	83855000	-119832000	-56754200	-124101000	-125909000	-17606300	18460900
21.0765	91721800	-128914000	-54504200	-135726000	-137440000	-27591400	6997840
21.0803	92015700	-126632000	-52252800	-147350000	-150647000	-37576400	-9400260
21.0841	89368600	-114601000	-33336900	-146072000	-164884000	-51333500	-29791000
21.0879	86721600	-94982500	-4728810	-137290000	-179720000	-67284600	-52353700
21.0918	84074500	-74820200	23879300	-128509000	-194021000	-82892400	-70501300
21.0956	81427500	-55829300	52488800	-119727000	-208011000	-98300100	-83388400
21.0994	78780500	-31264800	76746200	-103324000	-211962000	-99753500	-90080300
21.1032	76133400	-3446260	98463000	-82472400	-201513000	-87574400	-88913900
21.107	73486400	24371600	120180000	-61621600	-178604000	-80076500	-82988600
21.1109	73954300	52190100	141898000	-40770200	-142791000	-68048000	-72191800
21.1147	75631700	79551700	143968000	-21822300	-93130800	-36276700	-59872100
21.1185	77309000	106647000	134530000	-3988310	-38285900	9405360	-52289500
21.1223	78986500	133741000	125093000	13845200	21355700	55217800	-46546200
21.1262	80196700	160836000	115657000	31679200	75286200	99222100	-48850700
21.13	81225500	183555000	97539400	36842500	104184000	138320000	-54280200
21.1338	82254100	203703000	74319600	34561100	112794000	165411000	-59709700
21.1376	83282900	223396000	51099800	32279200	120652000	179155000	-65139200
21.1415	81073900	242821000	27881400	29997800	131016000	179081000	-66500100
21.1453	77607500	248561000	5418750	18984000	140261000	170221000	-66281400
21.1491	67132600	238951000	-16597300	2820920	148847000	159347000	-66062600
21.1529	53936400	229139000	-38613900	-13342100	157114000	147904000	-65843900
21.1568	45723900	221745000	-60629900	-29505200	165193000	136125000	-65930700
21.1606	46922700	213896000	-62441200	-45668200	174971000	123208000	-66136200
21.1644	59279000	205779000	-52298100	-61831300	180657000	109617000	-63591200
21.1682	74840000	197661000	-42155600	-77994300	173660000	96026000	-64868100
21.172	88688100	189543000	-32012500	-94157400	152443000	82435300	-75887800
21.1759	101871000	189689000	-17185300	-109058000	126188000	68617300	-89953300
21.1797	107578000	194741000	423306	-123210000	94841400	54664300	-104019000
21.1835	110382000	199792000	18031400	-137361000	58771900	40711300	-118084000
21.1873	110694000	204844000	35640000	-151513000	30175500	26758300	-123185000
21.1912	110038000	204635000	53248100	-165664000	14046600	29151900	-119915000
21.195	109383000	201293000	70856700	-179816000	14204600	41282200	-120247000
21.1988	108728000	197679000	88464700	-193967000	29381900	53412500	-117825000
21.2026	102699000	193903000	106073000	-208119000	54382100	65542800	-101853000
21.2065	94583500	188547000	121758000	-210757000	83992200	60986000	-81357100
21.2103	86468600	177901000	136293000	-206514000	114543000	46455600	-60861000
21.2141	78353400	158319000	150828000	-202271000	134621000	31925300	-40365000
21.2179	70238400	124807000	165363000	-198028000	136584000	17394900	-31788500
21.2218	62123300	81152200	171283000	-193785000	121934000	2864580	-32729800
21.2256	54008200	35055800	172036000	-189541000	93123100	-11665800	-32818600
21.2294	45893100	-2632850	172788000	-185298000	53108700	-26196100	-31839600
21.2332	48213600	-25148400	173541000	-181055000	9413090	-40726500	-30453300
21.2371	54585500	-29290700	176355000	-177833000	-26468900	-54917600	-28908600
21.2409	60957300	-21703700	180410000	-175224000	-57649100	-68904500	-27363900
21.2447	67329000	-13311600	186435000	-172615000	-88829300	-82891500	-25819200
21.2485	73700800	-6007970	189350000	-170006000	-120009000	-96878400	-19384500
21.2523	80072600	-4750070	183674000	-179940000	-146233000	-98215800	-11051200
21.2562	86210800	-7142390	167218000	-197447000	-169464000	-91915700	-2717900
21.26	92258200	-9534720	139904000	-214954000	-196911000	-85615700	5615240
21.2638	94006500	-11927100	101487000	-232460000	-218479000	-79315600	17386900
21.2676	90347700	-2846040	54100200	-254781000	-214491000	-76429400	30493300
21.2715	91312300	13187100	3904460	-280017000	-189690000	-75611500	43599800
21.2753	87158600	29219800	-46738500	-305254000	-163991000	-74793600	56706200
21.2791	68732200	45253000	-97652000	-330491000	-140847000	-73975700	64922400
21.2829	42153800	48324900	-129458000	-350879000	-117177000	-82170100	71240200
21.2868	15759900	43519100	-149648000	-368321000	-93187000	-95842900	77558000
21.2906	-9999080	38712600	-169838000	-385216000	-69197300	-109516000	83875900
21.2944	-43001100	33906800	-190029000	-401778000	-45207700	-123188000	86424100
21.2982	-78814500	19661900	-204512000	-414435000	-25735300	-124485000	87509200
21.3021	-114628000	-339093	-215514000	-415967000	-9018100	-118233000	88594200
21.3059	-150441000	-22317000	-226516000	-404514000	7699050	-111981000	89679100
21.3097	-186255000	-41191200	-237518000	-379651000	24416200	-105729000	90764200
21.3135	-222068000	-50158300	-239970000	-346168000	17631600	-86892000	91849200
21.3173	-257881000	-47495100	-237189000	-310682000	-3535810	-60353100	92934300
21.3212	-293695000	-32270500	-234409000	-274649000	-24703200	-33814100	94019300
21.325	-319306000	-7735440	-231628000	-238282000	-45870500	-7275130	96517800
21.3288	-340957000	21328800	-216553000	-210440000	-67077100	19467200	99565200
21.3326	-362374000	51553100	-193929000	-187832000	-88307900	46334500	102613000
21.3365	-383700000	82045800	-171305000	-165223000	-109539000	73201800	105660000
21.3403	-401211000	112704000	-148680000	-142615000	-130769000	100069000	108402000
21.3441	-413501000	125632000	-126056000	-123741000	-128558000	117970000	111025000
21.3479	-417721000	127637000	-103432000	-107167000	-111905000	130347000	116399000
21.3518	-411895000	129641000	-80541500	-90593600	-95250900	142723000	117950000
21.3556	-392808000	131646000	-57486300	-74020000	-78597200	155100000	107516000
21.3594	-362224000	142415000	-29285800	-57057900	-51909800	161767000	93167800
21.3632	-332477000	158602000	6353580	-39855700	-19019800	164906000	78513900
21.3671	-304181000	174788000	39572600	-22653500	13870200	170506000	63741200
21.3709	-282115000	190975000	73917100	-5451280	46760100	172262000	49987400
21.3747	-262468000	207161000	110721000	10975000	62948900	155487000	36629000
21.3785	-242820000	223348000	143163000	26920000	68778500	120342000	23576500
21.3823	-223173000	239535000	179341000	42632400	74608200	84338200	10642400
21.3862	-206839000	255722000	212399000	58200200	80437800	51250100	-8315720
21.39	-191791000	265165000	226728000	74316600	85575100	15990000	-24721200
21.3938	-176744000	270412000	227895000	87055800	90281600	-20621700	-30262600
21.3976	-161696000	275659000	228362000	90431600	94988100	-57233400	-24173300
21.4015	-150387000	280906000	230043000	83220500	99694600	-93845100	-7177240
21.4053	-140528000	286153000	239944000	67114700	104922000	-121536000	12823800
21.4091	-138147000	291401000	254976000	44153900	110474000	-143657000	33028700
21.4129	-138667000	296647000	278045000	20573600	111344000	-165778000	53312600
21.4168	-144796000	301895000	306143000	-1942290	117606000	-187899000	62490500
21.4206	-153100000	304650000	333270000	-19743300	140308000	-189975000	62468100
21.4244	-168881000	305846000	352728000	-34590200	170045000	-179492000	66049800
21.4282	-187564000	307040000	361321000	-49437100	202796000	-169009000	66875800
21.4321	-208584000	308236000	358819000	-64284000	232452000	-158526000	53577400
21.4359	-230510000	302055000	340867000	-79130900	240803000	-156940000	35534300
21.4397	-243713000	291239000	311758000	-93977800	232746000	-160948000	17491100
21.4435	-246053000	282554000	281925000	-108825000	228404000	-164955000	-552037
21.4473	-237256000	270950000	253314000	-123672000	220076000	-168963000	-9896410
21.4512	-217785000	246960000	222245000	-132500000	191802000	-174463000	-10974300
21.455	-191674000	212593000	189626000	-137533000	149271000	-180905000	-12905500
21.4588	-164113000	175715000	157007000	-142566000	105879000	-187346000	-15904200
21.4626	-139511000	143205000	124389000	-147599000	63927900	-193788000	-18902900
21.4665	-116058000	130845000	95991500	-140312000	38238000	-187805000	-21901700
21.4703	-92604500	136622000	70263700	-125230000	22839500	-173960000	-22149200
21.4741	-69151100	143169000	44536000	-110147000	7440930	-160114000	-26220300
21.4779	-55044500	147358000	18809600	-95064500	-7957570	-146269000	-40849800
21.4818	-44564600	150750000	-5424570	-85133800	-20045900	-134750000	-58839900
21.4856	-34084600	153637000	-28711700	-78474500	-30032300	-124708000	-76830100
21.4894	-23604600	156523000	-51998800	-75042700	-40018800	-114667000	-94820300
21.4932	-5647220	159410000	-75284600	-67518100	-50005300	-104625000	-100889000
21.4971	15211400	158053000	-93922900	-50321800	-55032900	-89272800	-97441000
21.5009	36070100	153993000	-109601000	-25771000	-56901200	-70536700	-94846600
21.5047	56928800	149933000	-128960000	1129450	-58769500	-51800600	-93319500
21.5085	71040000	145873000	-143657000	24347300	-60637800	-33064600	-89700600
21.5123	82533600	156566000	-140509000	40599500	-56989500	-23560400	-85269800
21.5162	94027100	176688000	-124611000	47768700	-49814900	-19957500	-80839100
21.52	105521000	196810000	-107949000	45418800	-42640200	-16354600	-76408500
21.5238	109537000	216933000	-92520100	33356700	-35465500	-12751800	-76868800
21.5276	110652000	230001000	-72631600	13000600	-33236700	-9811040	-79226700
21.5315	111766000	238546000	-49881500	-10155700	-34180100	-7294960	-81278900
21.5353	112881000	247091000	-27130500	-24892000	-35123500	-5109730	-83212500
21.5391	118047000	255636000	-4379500	-28097300	-36067000	-3137060	-78522700
21.5429	124783000	255993000	11381800	-25454200	-32482500	-1164400	-66372400
21.5468	131520000	251079000	22646400	-21580400	-25984300	-4480190	-57827200
21.5506	138257000	246165000	33912000	-24663200	-19486100	-15497400	-46525400
21.5544	152471000	241252000	45177600	-32230000	-12987900	-34568400	-24664800
21.5582	169586000	236075000	48066700	-34907500	9953780	-60791200	555832
21.5621	186701000	230727000	45548900	-34428200	43512300	-84148600	28527700
21.5659	203817000	227488000	43032000	-33948900	77070900	-94193500	52675700
21.5697	204010000	221397000	40515100	-33469600	110629000	-89039200	64609200
21.5735	197638000	203656000	39644100	-18432000	130730000	-62629800	67649200
21.5773	191266000	175924000	39840600	6036500	142111000	-17348700	71237100
21.5812	184894000	145459000	40038000	30505000	153493000	31435000	75773900
21.585	178523000	119205000	40235400	54973500	164875000	73521900	71853000
21.5888	172151000	102528000	40431400	72127200	165801000	104391000	64651200
21.5926	165779000	94505900	40628000	84526500	159932000	117903000	57143800
21.5965	159408000	93604100	40825400	96925800	154063000	112448000	49517600
21.6003	151010000	99761300	41022800	109325000	148194000	99850800	34351000
21.6041	141828000	114177000	39046300	118376000	134032000	89007600	11368000
21.6079	132645000	139198000	35653700	125244000	114464000	79308500	-10251500
21.6118	123462000	176755000	32261900	132111000	85381100	80127500	-30606100
21.6156	121758000	223717000	28870100	138979000	50083700	87817200	-49839800
21.6194	122954000	274737000	25476900	138550000	13764000	107770000	-60486600
21.6232	123760000	326615000	22084300	133349000	-18319000	135747000	-60838100
21.6271	124416000	369664000	18692500	128147000	-38198800	163395000	-50270700
21.6309	114411000	397138000	15300700	122945000	-44015400	190829000	-32313800
21.6347	94040800	406388000	18053100	114592000	-32962300	213266000	-12717200
21.6385	74758400	398108000	24840300	104168000	-14353000	227179000	9630840
21.6424	56835700	378250000	31628300	93745300	4766470	245183000	28154800
21.6462	38523400	348023000	38416300	83322200	24221400	259407000	34285500
21.65	20060200	310932000	49357800	60771600	44696000	252699000	28192800
21.6538	1596710	272347000	63036200	30233100	65842200	230754000	9664800
21.6576	-16866600	233327000	76715500	-305453	86988400	207755000	-17351300
21.6615	-24658000	194018000	90394800	-30844000	108135000	186340000	-44226400
21.6653	-28310100	161506000	98540400	-58657300	120218000	157291000	-70311000
21.6691	-33676000	133486000	103030000	-84669900	126312000	123197000	-99147100
21.6729	-35967400	105901000	107521000	-110682000	132405000	86704800	-124159000
21.6768	-33069500	78603600	112012000	-136695000	138499000	53855600	-135555000
21.6806	-22489500	58442200	112358000	-155450000	144593000	29807600	-137514000
21.6844	-690086	49971200	109957000	-169393000	150687000	18009200	-142773000
21.6882	24523400	53770700	107557000	-183337000	156781000	21895500	-145156000
21.6921	49055300	66825400	105157000	-197280000	162875000	37583400	-132191000
21.6959	67090900	86493800	97638600	-209256000	166569000	60447400	-114008000
21.6997	72271000	108717000	86717600	-219922000	168667000	85776800	-95520000
21.7035	67170900	139103000	75797500	-230589000	170766000	113823000	-76913400
21.7074	56927300	174929000	64877400	-241256000	172864000	138465000	-63198300
21.7112	45626300	209020000	45690200	-254712000	158733000	145940000	-51380100
21.715	39700500	235011000	20986700	-270030000	133771000	135593000	-39562000
21.7188	39598500	250294000	-3715900	-282335000	108809000	124001000	-27744000
21.7226	47022600	254582000	-28418500	-284188000	83846900	115459000	-14397200
21.7265	63035200	250503000	-49081000	-270382000	54427800	99104300	-457650
21.7303	78193000	243927000	-67036900	-241439000	22024000	77519800	13481800
21.7341	92081900	245234000	-84562200	-201278000	-10379700	55934900	27421300
21.7379	106828000	251827000	-101799000	-153771000	-42783400	34350500	41055100
21.7418	121906000	262576000	-111395000	-103689000	-69117500	4098070	54570400
21.7456	136984000	276116000	-108988000	-57115100	-91373600	-31977000	70531300
21.7494	152062000	289656000	-92093100	-19580400	-123335000	-68052700	82549200
21.7532	156085000	303196000	-68557000	7494080	-161827000	-104128000	82738900
21.7571	155822000	304895000	-51561400	29345000	-199167000	-135023000	74185600
21.7609	155558000	298615000	-38973200	46799700	-235730000	-162428000	66181200
21.7647	155295000	292335000	-26385400	56269800	-264621000	-189833000	59125200
21.7685	155031000	286054000	-13797300	61990100	-283486000	-217239000	51763600
21.7724	154768000	279774000	7012470	63585500	-294537000	-244644000	44283300
21.7762	154504000	273493000	33383200	62391100	-291221000	-272049000	36803000
21.78	154241000	267213000	59325500	61196800	-272899000	-299454000	29322800
21.7838	143382000	260933000	84978300	60002400	-244753000	-326859000	23065600
21.7876	128416000	256376000	106269000	55662300	-211917000	-338077000	17282500
21.7915	113449000	252990000	117759000	49187700	-178123000	-338312000	11499300
21.7953	98482500	249604000	118621000	42713000	-153694000	-338547000	5716190
21.7991	83515900	246218000	108581000	36238300	-135629000	-338782000	-4958690
21.8029	68549300	242832000	91328500	18543700	-127224000	-339016000	-17530400
21.8068	53582600	239446000	72331800	-6789110	-125395000	-339251000	-30101800
21.8106	38616000	236060000	52907800	-31748200	-123566000	-339486000	-42673400
21.8144	27466700	232674000	33193300	-56452500	-121738000	-339721000	-46136700
21.8182	17797600	241320000	14072800	-75166700	-115274000	-339505000	-46068200
21.8221	8128470	258185000	-4641270	-83815700	-105644000	-338982000	-45999800
21.8259	-1540660	276940000	-23355700	-81811700	-96014600	-338458000	-45931200
21.8297	-3731000	292866000	-42069800	-71731500	-86384900	-337935000	-45862600
21.8335	-3021430	296780000	-56269200	-60392300	-86389400	-321934000	-45794200
21.8374	-2311990	287531000	-67374200	-49870900	-92995900	-295327000	-45725700
21.8412	-1602610	265762000	-82055200	-39126000	-99602500	-268720000	-45657200
21.845	-8683680	234516000	-92381600	-28227500	-106209000	-242113000	-53843900
21.8488	-18785200	199669000	-87907400	-13157000	-109107000	-215399000	-65231000
21.8526	-28886900	164292000	-72390000	4781850	-109456000	-188611000	-76312500
21.8565	-38988500	133285000	-56359500	22720700	-109805000	-161823000	-87275300
21.8603	-49090000	112142000	-41909500	40659600	-110154000	-135035000	-89269500
21.8641	-59191700	104115000	-28734200	51902400	-115307000	-108247000	-82894800
21.8679	-69293300	105988000	-23232400	58526300	-123774000	-81458700	-80127000
21.8718	-79394800	108813000	-29893300	65150300	-132241000	-54670700	-74600800
21.8756	-86292500	110339000	-45790200	71774200	-140708000	-27882600	-57671100
21.8794	-91948100	108453000	-66826000	82187500	-147980000	-8790440	-37055600
21.8832	-97603600	104207000	-89469400	95223200	-154425000	4977420	-16134500
21.8871	-103259000	92011700	-104142000	115387000	-160871000	18744800	4905140
21.8909	-108915000	74306700	-103797000	140492000	-167316000	32512600	25944800
21.8947	-114570000	52331000	-92628500	161145000	-173761000	46280000	46984400
21.8985	-120226000	31488600	-78518500	178707000	-180207000	60047800	68024100
21.9024	-125881000	19895600	-60428600	184404000	-186652000	73815200	89063700
21.9062	-129745000	22311300	-46342900	181850000	-193097000	87583100	102460000
21.91	-132914000	41614300	-47802000	176925000	-181499000	100710000	112892000
21.9138	-139589000	74868900	-63573700	170349000	-157333000	113391000	125771000
21.9176	-141390000	117823000	-88799000	163772000	-133166000	126071000	134705000
21.9215	-131816000	164227000	-117329000	157195000	-108999000	138752000	135832000
21.9253	-118768000	197769000	-145182000	149878000	-85330400	151433000	129776000
21.9291	-105331000	222321000	-172563000	142044000	-62009400	164114000	124268000
21.9329	-91742600	246873000	-193695000	134210000	-34509900	176795000	119710000
21.9368	-78290900	271425000	-206400000	126376000	-12041600	189476000	112998000
21.9406	-64891900	280372000	-208805000	114685000	-9624910	192474000	105451000
21.9444	-51492800	278378000	-199229000	100290000	-22130200	188683000	97904600
21.9482	-38094000	276383000	-178761000	85895300	-35797600	184892000	90358100
21.9521	-17215400	274389000	-147224000	71500200	-47929800	181101000	77919500
21.9559	6562200	276472000	-107912000	64190100	-68501100	177309000	63584300
21.9597	30339800	281424000	-66466000	61864300	-95009200	173519000	49249200
21.9635	54117300	286376000	-24598700	59538400	-121021000	169727000	34914200
21.9674	71662100	291328000	17565400	57212600	-146684000	165936000	29242500
21.9712	86790800	295177000	58803600	58866700	-175915000	169578000	26928800
21.975	101920000	298248000	99388400	63329800	-199737000	178467000	24615100
21.9788	117048000	301319000	139973000	67792800	-206465000	187355000	22301500
21.9826	124698000	304389000	180558000	72256000	-193973000	196243000	19987900
21.9865	129448000	313984000	207695000	76719100	-164821000	205131000	17674100
21.9903	134198000	328197000	225309000	81182200	-129428000	214020000	15360400
21.9941	138948000	344274000	242923000	85645300	-98686200	222908000	13046700
21.9979	138195000	357609000	260536000	90108400	-79155800	231797000	10911300
22.0018	135310000	353301000	265176000	100996000	-75648000	229213000	8845160
22.0056	132425000	331744000	260597000	116449000	-84277300	218478000	6778980
22.0094	129540000	308926000	256019000	131902000	-94106100	207743000	4712800
22.0132	126655000	288635000	251442000	147355000	-102388000	197008000	2646620
22.0171	123769000	267922000	242841000	169855000	-111559000	186273000	580440
22.0209	120884000	246908000	231371000	197377000	-121363000	175538000	-1485740
22.0247	117999000	225893000	219901000	224899000	-131167000	164803000	-3551920
22.0285	127736000	204879000	208433000	252421000	-140971000	154068000	-623585
22.0324	142365000	194834000	192778000	262204000	-137364000	155055000	4240240
22.0362	156993000	192633000	174130000	259302000	-124167000	164426000	9103990
22.04	171622000	190431000	155482000	256399000	-110970000	173797000	13967700
22.0438	185472000	188230000	136836000	253497000	-97772300	183168000	18831500
22.0476	199019000	186029000	122201000	250594000	-76106000	177351000	23695400
22.0515	212177000	183828000	110444000	247692000	-48363900	160639000	28559300
22.0553	225184000	181626000	98687200	244789000	-20916900	143926000	33423000
22.0591	232095000	179425000	86931700	241887000	6317860	127214000	32273200
22.0629	230409000	171896000	79441200	246199000	30590000	116854000	28792700
22.0668	220853000	160533000	75019700	255704000	48011000	111066000	25312300
22.0706	202951000	149169000	67261300	265209000	53089600	105278000	21831700
22.0744	180295000	137806000	63770100	274713000	43861300	99490600	18351200
22.0782	156734000	119719000	76263500	277210000	22578600	93702800	14870800
22.0821	132783000	96778400	103490000	274645000	-8026130	87915000	11390300
22.0859	108681000	73837400	132202000	272081000	-39877500	82127200	7909860
22.0897	91123900	50896800	158506000	269516000	-70167100	76339400	12481800
22.0935	76103300	23927700	187556000	265056000	-91924200	81370500	20174100
22.0974	61316300	-5959330	218596000	259223000	-107500000	94239500	27866600
22.1012	46620000	-39368900	252963000	253389000	-123075000	107108000	35559000
22.105	35663700	-68627300	283094000	247556000	-138651000	119977000	38358600
22.1088	29896800	-76254600	291930000	230074000	-138556000	114385000	39262400
22.1127	32435900	-67678100	282152000	204126000	-127071000	95374600	40319100
22.1165	43865500	-58019200	270861000	178177000	-115586000	76364000	41435000
22.1203	65568100	-49701200	261990000	152228000	-104102000	57353400	44118300
22.1241	90315400	-44349400	245789000	129277000	-96513700	35689700	49855200
22.1279	115218000	-41159800	224244000	108513000	-91767600	12091300	55010800
22.1318	140182000	-37970600	202700000	87748100	-87021500	-11507000	59574000
22.1356	169041000	-34781000	181156000	66983600	-82275300	-35105400	62965100
22.1394	195670000	-40952200	159610000	46218700	-77822200	-46987800	63455500
22.1432	211499000	-53970700	138065000	25454200	-73583500	-50299200	61520100
22.1471	217472000	-66989700	116521000	4689450	-67002200	-53610600	54934600
22.1509	219939000	-80008300	94977100	-16075000	-63387800	-56921900	43150800
22.1547	221983000	-88687300	74673700	-30241900	-70621000	-70888500	25887500
22.1585	231118000	-94180600	55282100	-39565700	-87975200	-92675500	4445080
22.1624	243000000	-99674400	35891500	-48889900	-108572000	-114463000	-18004500
22.1662	261037000	-105168000	16500900	-58213700	-124349000	-136250000	-41014600
22.17	281460000	-98659800	-2642930	-67320700	-122172000	-139676000	-60164600
22.1738	303442000	-83314100	-21603800	-76267400	-101518000	-129584000	-71618900
22.1777	322287000	-67968800	-42381500	-86950900	-79211600	-119491000	-78256900
22.1815	330214000	-52623100	-60535200	-95443000	-59920500	-109399000	-83335600
22.1853	325748000	-36242600	-62462100	-91986500	-39693200	-90288500	-88177300
22.1891	309718000	-19097000	-47959100	-78126200	-18774200	-64516600	-93987400
22.1929	286777000	-1951720	-32038500	-65169300	2144670	-38744600	-97726100
22.1968	259895000	15193800	-18682200	-51311400	23063600	-12972600	-92158500
22.2006	232046000	26188600	-957079	-26077100	39320000	1147850	-79275000
22.2044	203964000	32625200	20007300	9151020	52120900	6632810	-67105300
22.2082	175791000	34576400	40972700	46732300	64921700	12117800	-55824100
22.2121	147540000	41169100	61938000	80691000	77722500	17602800	-44288100
22.2159	119259000	58663500	77385200	104289000	75294100	21425500	-35099900
22.2197	88016600	79861100	88730600	115178000	61541900	24012300	-24260200
22.2235	61861200	101556000	100077000	124592000	47789800	26599200	-14859900
22.2274	48484400	123622000	111423000	136743000	34037600	29186000	-15224900
22.2312	47850200	128447000	111256000	138092000	35784200	23473300	-21452500
22.235	58934800	120412000	102502000	131385000	49092400	11569400	-27251600
22.2388	76989700	112377000	86271600	124677000	62400600	-334537	-32517500
22.2427	101301000	104342000	64453800	117970000	75708800	-12238500	-35192000
22.2465	127473000	97628700	45681900	111115000	81957100	-27614600	-34416100
22.2503	146399000	91904700	35757700	104151000	82921600	-45587700	-34068600
22.2541	162518000	86180300	41501200	97185900	83886100	-63561200	-34254200
22.2579	166325000	80456300	61865200	90221200	84850700	-81534300	-34439800
22.2618	165362000	78699400	86004000	83256300	76541800	-87920700	-34625400
22.2656	164399000	79921800	105347000	76291700	61270100	-85606800	-33434900
22.2694	163436000	94359500	116160000	69326800	45998400	-83293300	-34157800
22.2732	158031000	118736000	113609000	62362200	30726800	-80979400	-35216800
22.2771	150906000	145589000	96127600	56759700	21146500	-76806200	-36039000
22.2809	143781000	174307000	68672500	52183800	15853400	-71231900	-39307700
22.2847	136656000	195107000	39891700	47607600	10560200	-65658000	-39446200
22.2885	137011000	209933000	12345900	43031700	5267050	-60083700	-32143700
22.2924	140265000	218164000	-16017900	46475500	4597730	-42954800	-22570800
22.2962	143518000	221412000	-44999300	55980400	7422680	-17093500	-12743100
22.3	146772000	224660000	-75778800	65485000	10247700	8767450	-2816510
22.3038	152305000	227908000	-103998000	74989800	13072600	34628800	2892060
22.3077	158720000	229906000	-117965000	82666500	18891700	60959800	6967000
22.3115	165136000	230957000	-116849000	88957600	26980700	87647500	10888900
22.3153	171552000	232007000	-116408000	95248500	35069800	118453000	14751600
22.3191	174227000	233058000	-116327000	101540000	43158800	144153000	15097400
22.3229	175453000	230162000	-108541000	104403000	51247800	138286000	11634300
22.3268	176680000	224266000	-97157800	104659000	59336900	104942000	8752570
22.3306	177906000	218370000	-85530100	104916000	67425900	69446300	6463160
22.3344	174924000	212474000	-73716000	105172000	75515000	37084300	6926380
22.3382	170313000	197385000	-55957600	115697000	81109900	7495900	10902200
22.3421	165701000	175281000	-33663000	134057000	84801600	-19975400	14449400
22.3459	161090000	153177000	-11368700	152417000	92807100	-47447200	17463600
22.3497	159284000	131073000	10926000	170777000	96443400	-74918500	20630700
22.3535	158564000	99787900	46393600	188710000	77643400	-77767600	23857100
22.3574	157455000	61475700	91946200	206316000	46156600	-61766700	27083400
22.3612	156195000	23163200	136930000	227338000	14191200	-45766300	30309800
22.365	154221000	-15149000	181477000	244150000	-18141200	-29765500	29956800
22.3688	145736000	-42746500	218100000	242736000	-39091600	-6966430	28217700
22.3727	123771000	-62115800	239543000	224524000	-51300500	21052700	27854800
22.3765	97520600	-85902000	244342000	204478000	-54332500	48560000	25578200
22.3803	75088500	-105236000	235224000	187056000	-50305100	75673500	18989800
22.3841	60369800	-105940000	214055000	169207000	-45704600	89384800	11098600
22.3879	57417100	-96945100	183559000	151031000	-40662500	84588100	1678170
22.3918	61826800	-87460000	151846000	132854000	-44784400	78082900	-5887750
22.3956	66360100	-77596800	121508000	114678000	-55978500	75128100	-9192770
22.3994	70380500	-61856700	84773200	108343000	-68126500	61139800	-11214800
22.4032	74634600	-41573800	43093700	111162000	-81011900	38622600	-13084000
22.4071	78979400	-21291100	-6111130	113981000	-84746200	16105300	-14893700
22.4109	84259300	-1008260	-61142400	116800000	-81395400	-6411920	-11555200
22.4147	89901300	30196600	-116012000	119619000	-78044600	-28929100	-6222930
22.4185	95543300	69871200	-166876000	122438000	-74693700	-51446400	-3184520
22.4224	101185000	109546000	-208669000	125256000	-80481100	-73963600	3043590
22.4262	122395000	149221000	-236707000	128075000	-93366500	-96480800	12431200
22.43	149632000	186596000	-251003000	139481000	-113303000	-103188000	22430700
22.4338	176869000	222183000	-253622000	157567000	-138725000	-97595700	34061200
22.4377	204106000	248334000	-243547000	175230000	-158824000	-92003200	43876700
22.4415	227602000	259328000	-223627000	192561000	-167173000	-86410700	49227500
22.4453	249650000	256595000	-200365000	207846000	-158670000	-72679600	53216000
22.4491	264216000	234898000	-176852000	214755000	-134044000	-52596400	56898900
22.4529	275886000	191677000	-153096000	210798000	-94657400	-22753800	60463500
22.4568	275943000	139565000	-129152000	199097000	-43814700	14718300	58471400
22.4606	271503000	88752700	-111971000	183196000	6133290	55441300	51881100
22.4644	259582000	38957000	-100086000	166080000	52590400	98709700	45872700
22.4682	244764000	-1754960	-95926000	155517000	101607000	131826000	40456500
22.4721	236493000	-27559200	-97823800	150093000	148082000	145616000	38404800
22.4759	230756000	-39797600	-101490000	157062000	189378000	141759000	40102400
22.4797	232502000	-38400800	-106547000	173765000	224863000	126182000	41218300
22.4835	237144000	-21818200	-118915000	190468000	247688000	108806000	41742100
22.4874	236810000	1901610	-137036000	207172000	255795000	93024400	41193600
22.4912	234550000	23428600	-150500000	218409000	247001000	97534900	37783300
22.495	225041000	43227600	-153873000	225340000	222022000	118039000	34801800
22.4988	212727000	55262400	-142473000	232270000	186257000	138542000	32353400
22.5027	198230000	61168600	-114425000	239200000	146686000	159046000	29752000
22.5065	186630000	68367900	-69820900	235599000	113633000	175300000	27091400
22.5103	185830000	76589500	-11325300	223671000	93285600	188196000	24430800
22.5141	194886000	84811200	52243800	211744000	85522000	201092000	21770200
22.518	209083000	93032800	109407000	199816000	90538400	213988000	19823200
22.5218	224337000	105572000	154526000	178493000	102857000	231026000	18152600
22.5256	232498000	121536000	185155000	149719000	116224000	251348000	16634900
22.5294	237914000	137500000	200508000	114639000	130061000	281058000	15176400
22.5332	231483000	153464000	209379000	74549100	144273000	318226000	17592300
22.5371	220466000	166688000	221048000	34599800	153305000	352166000	23955100
22.5409	209449000	177732000	234943000	1480510	158215000	378698000	33406200
22.5447	198432000	188292000	248838000	-20271500	169337000	392000000	46133300
22.5485	190746000	198467000	262733000	-26038300	189925000	389771000	64089800
22.5524	184351000	207083000	271881000	-12834100	215162000	376107000	83704100
22.5562	185204000	206732000	277238000	15098300	236721000	350393000	100617000
22.56	188863000	191687000	285946000	51604600	242082000	309184000	112405000
22.5638	191431000	169826000	290954000	90680400	226850000	255903000	117873000
22.5677	189835000	147000000	280014000	121099000	192117000	197750000	117428000
22.5715	177438000	123402000	256565000	137886000	144002000	143619000	113772000
22.5753	155186000	103177000	231802000	152861000	90586400	101899000	107038000
22.5791	129662000	93364000	208447000	170690000	43320700	75070000	98031300
22.583	103807000	93629000	185011000	177574000	14834200	63230900	86064400
22.5868	82082200	97020700	161511000	172320000	7094610	58251300	70856200
22.5906	68191900	100894000	138011000	170018000	14826100	53472100	52312800
22.5944	67393100	105154000	114512000	165573000	32710200	48854800	29406600
22.5982	79456900	106048000	99916100	151496000	58898100	48449500	5178210
22.6021	103240000	104230000	92495500	133997000	88860100	46627400	-16603300
22.6059	133991000	102412000	85074800	116081000	119103000	32103300	-33359000
22.6097	165281000	100594000	77655400	97828100	149572000	2444410	-44158100
22.6135	196217000	96117100	73160400	86163400	173368000	-38984500	-53262500
22.6174	227388000	89489600	71029300	79827400	191769000	-84693800	-57217800
22.6212	258649000	82862000	68898300	73491100	210170000	-132905000	-59180200
22.625	281648000	76234500	66768400	67155100	228570000	-178341000	-60224900
22.6288	301449000	69607000	70979600	58181100	226054000	-211584000	-60914300
22.6327	313768000	62979500	80334000	47067600	206570000	-226896000	-66498000
22.6365	323190000	56352000	89688300	36300800	187086000	-221226000	-73976000
22.6403	327624000	49724400	99043800	25815900	167602000	-197902000	-84818800
22.6441	330128000	54586000	111090000	17063700	146440000	-165582000	-96964000
22.648	321407000	68797500	125326000	15264900	123911000	-131230000	-101768000
22.6518	300860000	83009000	139562000	22829000	101383000	-94183700	-98835800
22.6556	271494000	97220500	153798000	39884500	78854700	-59729400	-93397900
22.6594	232351000	115256000	161712000	64642200	65264900	-44538400	-82828800
22.6632	187040000	136414000	164462000	91999400	58972800	-49859600	-67918300
22.6671	140461000	149929000	167212000	119702000	52680700	-57512000	-52060600
22.6709	100897000	157194000	169964000	147688000	46388700	-61741600	-34106200
22.6747	71530700	156032000	184793000	171523000	52009100	-66811600	-15340500
22.6785	51607700	147966000	209514000	191957000	67386500	-72569600	3425240
22.6824	41701400	132507000	234234000	212392000	82763900	-78327800	22191100
22.6862	39523600	110983000	258956000	232827000	98141200	-84085800	41262800
22.69	39216200	92954000	279895000	253261000	104606000	-78707600	60452600
22.6938	39376400	81609100	297724000	273696000	103747000	-64178500	79642600
22.6977	39717600	78955600	315553000	294130000	102888000	-49649700	98832700
22.7015	33823200	89763000	333384000	314565000	102029000	-35120600	111803000
22.7053	25515600	114158000	336734000	334862000	99409000	-18407500	122366000
22.7091	17208000	143718000	328147000	355045000	95336800	106512	132929000
22.713	8900270	166224000	319560000	378121000	91264500	18620300	143492000
22.7168	592726	182904000	310974000	398077000	87192200	37134300	145897000
22.7206	-7714930	192773000	291072000	401715000	83119900	60407000	145146000
22.7244	-16022700	197008000	261811000	392321000	79047700	87615500	144394000
22.7282	-24330200	201243000	232943000	383460000	74975400	114824000	143643000
22.7321	-44719700	205479000	204401000	374005000	70903100	142032000	140846000
22.7359	-69784500	202390000	186159000	354799000	75707900	162197000	137257000
22.7397	-94849200	193227000	182738000	328123000	87877100	176518000	133669000
22.7435	-119914000	177029000	178882000	300902000	100046000	190839000	130080000
22.7474	-150903000	154986000	174098000	274366000	112216000	205160000	126491000
22.7512	-184184000	139261000	174478000	250197000	127892000	208409000	122902000
22.755	-216686000	137638000	176555000	229645000	146488000	202443000	119314000
22.7588	-248886000	151115000	178867000	208715000	164623000	196477000	115725000
22.7627	-270018000	179875000	181375000	187973000	182374000	190511000	106222000
22.7665	-274394000	221016000	184351000	175488000	197636000	193034000	94430300
22.7703	-262564000	266338000	187719000	170397000	203449000	202645000	82638800
22.7741	-233859000	313945000	191089000	164215000	196379000	212257000	70847100
22.778	-192533000	359683000	194458000	159257000	176321000	221868000	64154100
22.7818	-140707000	397451000	197826000	163308000	150098000	223594000	59434000
22.7856	-81933200	424898000	201194000	175885000	119460000	218715000	59608300
22.7894	-21590400	439904000	204564000	189573000	85118700	213835000	61676700
22.7932	36998400	445127000	207933000	201885000	55190900	208956000	65994900
22.7971	94908700	445060000	208451000	211383000	34769500	191767000	71183500
22.8009	141594000	443214000	206575000	218517000	26572500	164235000	73925000
22.8047	176453000	448676000	204700000	225651000	20699100	136703000	70824600
22.8085	206702000	460288000	202824000	232784000	11579400	109170000	61802500
22.8124	228804000	468367000	200948000	240123000	17601500	89500400	46327300
22.8162	236786000	473467000	199071000	247634000	36387800	76458800	22992600
22.82	240424000	482098000	197196000	253406000	55174100	63417100	-5097570
22.8238	239854000	487436000	195321000	260982000	73960500	50375500	-35205300
22.8277	237654000	478885000	203245000	274216000	95220900	40670500	-65727200
22.8315	235455000	463074000	219458000	291533000	118574000	33787400	-96096200
22.8353	233255000	446871000	235672000	311016000	141927000	26904400	-126406000
22.8391	237604000	430336000	251886000	327896000	165279000	20021200	-157022000
22.843	244486000	427580000	268099000	330683000	184240000	24113600	-182861000
22.8468	251368000	436515000	284313000	318422000	199475000	37517500	-197527000
22.8506	258250000	445450000	300527000	304397000	214709000	50921500	-200444000
22.8544	266267000	454386000	316741000	292799000	229944000	64325400	-196157000
22.8582	274723000	461704000	321478000	280407000	241273000	81761100	-185408000
22.8621	283179000	467648000	316446000	267340000	249277000	102628000	-171491000
22.8659	291636000	473591000	311415000	254273000	257282000	123007000	-154634000
22.8697	300092000	479535000	306383000	241206000	265286000	142968000	-139634000
22.8735	308548000	476735000	301351000	228138000	258694000	159608000	-125718000
22.8774	317004000	466471000	296320000	215071000	239638000	165597000	-111650000
22.8812	325461000	456206000	291288000	202004000	220582000	156610000	-97522800
22.885	324095000	445942000	286257000	188937000	201526000	135841000	-84925200
22.8888	318929000	434274000	275039000	178172000	186023000	111746000	-72919300
22.8927	313764000	421404000	258522000	169380000	173563000	92916200	-60913300
22.8965	308598000	408535000	242005000	160587000	161376000	86386900	-48907400
22.9003	303432000	395665000	225488000	151794000	149424000	94763500	-32618400
22.9041	298266000	389022000	213140000	148614000	140746000	110029000	-14672600
22.908	293101000	387730000	204376000	150256000	139247000	125462000	2967460
22.9118	287935000	386438000	195612000	150277000	150863000	141382000	20489200
22.9156	289298000	385146000	186847000	152144000	174899000	157721000	36098600
22.9194	293187000	383382000	187882000	163905000	202475000	163001000	46073500
22.9232	297076000	381213000	197364000	185029000	225508000	158747000	49718800
22.9271	300964000	379043000	213857000	207328000	236793000	154493000	46752900
22.9309	292536000	376873000	236404000	228229000	233924000	150240000	39292900
22.9347	279343000	383395000	256796000	249333000	224693000	145986000	28379600
22.9385	259134000	397434000	269166000	270611000	211031000	141732000	12695200
22.9424	236211000	411472000	269437000	291889000	186897000	137478000	-4468440
22.9462	216562000	425511000	260154000	313168000	156953000	133224000	-23722700
22.95	205664000	444121000	245671000	329532000	129908000	132753000	-43785600
22.9538	204209000	466698000	229455000	341632000	105376000	135563000	-63848500
22.9577	212770000	490978000	220382000	353733000	77225400	138083000	-83911500
22.9615	229060000	513024000	217518000	365834000	53165700	140350000	-92858300
22.9653	247219000	526035000	220794000	377834000	52761100	134095000	-97505500
22.9691	265846000	527808000	229415000	389746000	74698700	115775000	-102153000
22.973	284654000	517155000	238036000	402464000	99320700	98343300	-106800000
22.9768	308352000	496660000	246656000	414273000	120792000	80570500	-110552000
22.9806	333940000	474634000	266369000	418524000	148400000	46028900	-113957000
22.9844	359061000	454099000	295767000	415793000	181367000	-4255330	-117362000
22.9883	384001000	440744000	325165000	413466000	214333000	-58207700	-120768000
22.9921	395687000	433668000	354564000	411113000	247300000	-107185000	-124173000
22.9959	394764000	437700000	377840000	407453000	271611000	-146505000	-127578000
22.9997	395156000	451463000	395752000	405488000	288342000	-170108000	-130984000
23.0035	397177000	465225000	413664000	402322000	305072000	-172464000	-134389000
23.0074	397794000	478988000	431578000	400077000	321803000	-156777000	-130349000
23.0112	397868000	495986000	440015000	407647000	332501000	-127373000	-123431000
23.015	397942000	515827000	440125000	424572000	337900000	-87243200	-116512000
23.0188	398017000	535668000	440235000	442716000	343299000	-45164700	-109593000
23.0227	385618000	555508000	440346000	459448000	348698000	-4951410	-101144000
23.0265	368394000	564273000	431911000	475812000	345468000	23035300	-92103500
23.0303	351171000	563275000	415942000	491852000	334630000	40244600	-78320800
23.0341	333947000	562277000	392881000	506791000	323793000	57453600	-62704000
23.038	327483000	561278000	363561000	522359000	312956000	74662900	-48986800
23.0418	325178000	552711000	333524000	542565000	297193000	76774100	-38451800
23.0456	322874000	537449000	306507000	562421000	277075000	65533900	-34523800
23.0494	320570000	522187000	289655000	573577000	256956000	54293600	-37680000
23.0533	318266000	506925000	285029000	574204000	236838000	43053500	-44922100
23.0571	315962000	502706000	292266000	565942000	208744000	31813200	-53012300
23.0609	313658000	508283000	308889000	552387000	173573000	20573100	-59113600
23.0647	311354000	513860000	334378000	538179000	145030000	9332740	-59550500
23.0685	309985000	519437000	364867000	524651000	126671000	-1907410	-52943800
23.0724	308978000	527005000	400446000	515713000	116788000	-9122440	-41897600
23.0762	307971000	536345000	440552000	514052000	118202000	-12754900	-28528200
23.08	306965000	545685000	480659000	512541000	132785000	-16387600	-19521700
23.0838	318432000	555025000	520768000	510226000	160577000	-20020100	-21281400
23.0877	334723000	560695000	550409000	508636000	200736000	-23652800	-31367700
23.0915	351014000	563088000	570703000	506423000	250526000	-27285300	-39522600
23.0953	367305000	565482000	590998000	504310000	301915000	-30918000	-48646100
23.0991	384381000	567875000	611294000	502285000	351308000	-34550500	-61744200
23.103	401759000	565277000	622628000	498495000	397476000	-45864600	-76013000
23.1068	419138000	558207000	625935000	493124000	436473000	-64060100	-90281700
23.1106	436517000	551137000	629243000	487752000	467443000	-81969200	-104551000
23.1144	445943000	544068000	632551000	482380000	490376000	-99621200	-113057000
23.1183	452295000	540657000	639488000	484425000	502877000	-120136000	-116887000
23.1221	458646000	540534000	649687000	493134000	502330000	-138644000	-115589000
23.1259	464998000	540411000	659886000	501844000	488880000	-145885000	-107779000
23.1297	471271000	540288000	670085000	510553000	462462000	-136018000	-91751900
23.1335	477515000	549374000	690553000	516154000	426075000	-104535000	-70832300
23.1374	476273000	566761000	720277000	518954000	386480000	-54612900	-50190100
23.1412	472138000	580726000	750001000	521755000	352841000	-1436250	-30021100
23.145	464728000	597683000	779725000	524555000	328843000	48474700	-10770000
23.1488	456052000	629179000	805830000	528412000	318379000	89158900	5678250
23.1527	450651000	668853000	828663000	533223000	320931000	121500000	20109100
23.1565	454001000	708526000	851496000	548590000	323257000	153841000	29230300
23.1603	464990000	748200000	874329000	573518000	326144000	186182000	31639400
23.1641	477815000	783154000	891387000	597501000	351525000	222577000	27289500
23.168	495318000	807760000	903205000	620629000	400901000	262650000	15641100
23.1718	507144000	819123000	916679000	640398000	450601000	302438000	1902650
23.1756	508280000	817395000	928046000	651846000	498998000	341968000	-10305900
23.1794	506402000	805608000	925909000	656201000	553120000	380739000	-17027100
23.1833	504056000	789684000	908459000	658459000	608935000	414269000	-19203600
23.1871	501528000	773381000	888689000	660388000	668554000	436549000	-15459200
23.1909	505005000	756733000	871794000	662017000	724566000	441740000	-6354100
23.1947	510802000	747763000	856025000	663778000	757943000	425986000	4091740
23.1985	516600000	745804000	841283000	665659000	769479000	392373000	9947630
23.2024	522397000	743845000	826542000	667540000	780475000	346638000	14029200
23.2062	528194000	741885000	811800000	669421000	792644000	296144000	9951010
23.21	533992000	748386000	805452000	660146000	794401000	244232000	2718230
23.2138	539789000	762635000	806790000	640654000	790176000	195557000	-4514550
23.2177	545587000	776884000	808128000	621359000	785686000	159827000	-11747100
23.2215	551124000	791133000	809466000	602245000	780953000	139711000	-16982900
23.2253	556560000	803895000	810637000	584032000	766629000	136603000	-21446800
23.2291	561528000	815293000	811653000	569791000	743493000	150300000	-28511500
23.233	566315000	826690000	812669000	561387000	720356000	179428000	-31685900
23.2368	570166000	838088000	813687000	558836000	697220000	220894000	-26184600
23.2406	566171000	847678000	808727000	562841000	678309000	268602000	-15613400
23.2444	555228000	855602000	798258000	573363000	663291000	313699000	-5166800
23.2483	535233000	863527000	787789000	593055000	648273000	352363000	4865680
23.2521	512032000	871451000	777321000	623769000	633255000	381409000	13419200
23.2559	488710000	884338000	767748000	662644000	621840000	390979000	21401000
23.2597	471158000	901814000	759001000	709824000	613756000	384459000	21222900
23.2635	468313000	919289000	750255000	765492000	605672000	375830000	17890500
23.2674	483388000	936765000	741510000	824546000	597588000	369117000	11447100
23.2712	516003000	956042000	739095000	884187000	603543000	366068000	3801160
23.275	559209000	976991000	742552000	944372000	622520000	366419000	-5068730
23.2788	604646000	997939000	742883000	1004560000	641497000	366770000	-11963900
23.2827	646389000	1018890000	746263000	1064740000	660473000	367121000	-14278800
23.2865	679219000	1050940000	769945000	1121460000	688265000	384144000	-12741300
23.2903	705881000	1093310000	810938000	1174960000	724260000	416680000	-7656440
23.2941	731277000	1135690000	853618000	1228460000	760255000	449216000	881889
23.298	753710000	1178060000	894776000	1281960000	796250000	481752000	13375500
23.3018	774997000	1220140000	941652000	1321930000	840643000	506794000	31928200
23.3056	796285000	1261940000	993863000	1349280000	892874000	524839000	56402600
23.3094	817573000	1289370000	1045700000	1376630000	945106000	542885000	84882300
23.3133	828100000	1303380000	1097200000	1403980000	997337000	560930000	113696000
23.3171	834469000	1318630000	1143060000	1422820000	1043800000	577853000	139825000
23.3209	840837000	1335030000	1177710000	1433700000	1084870000	593725000	160979000
23.3247	847205000	1351430000	1205030000	1444580000	1125940000	609317000	175680000
23.3285	854353000	1367830000	1227130000	1455460000	1167010000	624645000	188896000
23.3324	861803000	1389300000	1243000000	1454930000	1198570000	628766000	199822000
23.3362	869252000	1415540000	1256160000	1443680000	1221210000	617877000	205976000
23.34	876702000	1441780000	1264220000	1432430000	1245760000	608095000	210652000
23.3438	885901000	1468020000	1263930000	1421180000	1267930000	598839000	211296000
23.3477	895776000	1494080000	1262600000	1413380000	1278650000	585803000	210381000
23.3515	913917000	1519960000	1266980000	1408820000	1275320000	577652000	209466000
23.3553	942737000	1542500000	1280990000	1404270000	1259070000	567012000	208551000
23.3591	980377000	1567830000	1306830000	1399710000	1229860000	557491000	207330000
23.363	1020310000	1602500000	1343420000	1395150000	1192000000	573909000	205991000
23.3668	1053220000	1640680000	1384890000	1390600000	1152170000	612665000	204652000
23.3706	1083420000	1682220000	1426730000	1386040000	1111900000	653601000	203313000
23.3744	1112840000	1720970000	1468920000	1381480000	1071220000	692598000	203351000
23.3783	1141960000	1747260000	1506900000	1379830000	1033660000	737453000	203921000
23.3821	1178560000	1761130000	1540910000	1380930000	999070000	787862000	204491000
23.3859	1218060000	1761420000	1574910000	1382030000	967948000	838271000	205061000
23.3897	1252410000	1748230000	1608920000	1383130000	949832000	888680000	208079000
23.3935	1284770000	1732440000	1642550000	1391450000	953341000	922753000	212044000
23.3974	1317140000	1719540000	1675840000	1406630000	978345000	941282000	216008000
23.4012	1349500000	1703310000	1712210000	1421810000	1019260000	959811000	219973000
23.405	1381430000	1689820000	1745650000	1437000000	1070680000	978341000	220609000
23.4088	1413200000	1699200000	1762890000	1447460000	1122830000	984793000	219959000
23.4127	1437480000	1730930000	1766500000	1453430000	1171890000	979719000	219309000
23.4165	1458870000	1765350000	1768730000	1459390000	1212910000	974922000	218660000
23.4203	1480260000	1796940000	1772850000	1465360000	1246240000	970391000	209849000
23.4241	1501650000	1828910000	1780120000	1468880000	1288390000	971227000	197885000
23.428	1530520000	1861220000	1796280000	1470070000	1338980000	981641000	185921000
23.4318	1562290000	1893540000	1823190000	1471260000	1389130000	989653000	173957000
23.4356	1599210000	1925860000	1860880000	1472440000	1438870000	998674000	157556000
23.4394	1638110000	1965630000	1908580000	1480040000	1481790000	1023200000	139440000
23.4433	1677010000	2012560000	1960510000	1493800000	1511270000	1055800000	121324000
23.4471	1715920000	2059490000	2012800000	1517820000	1528090000	1092560000	103208000
23.4509	1754820000	2106430000	2065450000	1551690000	1532200000	1125930000	85244800
23.4547	1793720000	2163970000	2118830000	1591070000	1528910000	1135400000	67340900
23.4586	1832620000	2231750000	2172910000	1635760000	1524860000	1121320000	48365900
23.4624	1871530000	2299520000	2226990000	1680450000	1525040000	1103810000	31425200
23.4662	1908870000	2367290000	2281070000	1725130000	1536160000	1089860000	26192900
23.47	1945600000	2421960000	2334170000	1772520000	1560390000	1079230000	30015500
23.4738	1974850000	2463960000	2386310000	1822520000	1594980000	1071820000	32822700
23.4777	2001200000	2506330000	2438460000	1872520000	1639920000	1064410000	34506700
23.4815	2025220000	2549060000	2490600000	1922520000	1691020000	1057000000	31089900
23.4853	2048330000	2588990000	2546240000	1977630000	1743750000	1054000000	20805700
23.4891	2080180000	2632090000	2605280000	2037680000	1798060000	1055280000	11383900
23.493	2122880000	2689710000	2664310000	2097740000	1844130000	1056560000	3026410
23.4968	2177530000	2759400000	2723350000	2157800000	1882210000	1057840000	-7881460
23.5006	2243160000	2831640000	2775180000	2213270000	1914540000	1054900000	-19774700
23.5044	2307930000	2903020000	2820000000	2264270000	1941280000	1047850000	-31668000
23.5083	2371260000	2974620000	2865330000	2315280000	1978130000	1040800000	-43561300
23.5121	2435840000	3046430000	2911160000	2366290000	2031690000	1033750000	-50557700
23.5159	2500900000	3106230000	2964980000	2411180000	2096710000	1034040000	-55662400
23.5197	2565960000	3154310000	3034740000	2450120000	2170520000	1041480000	-60767000
23.5236	2631010000	3202390000	3120640000	2482950000	2246460000	1048920000	-65871700
23.5274	2704940000	3250480000	3220370000	2509820000	2320550000	1056360000	-72850800
23.5312	2782300000	3302030000	3328370000	2534150000	2389340000	1079990000	-80554300
23.535	2859660000	3357000000	3435450000	2555990000	2452940000	1119480000	-88104800
23.5388	2937010000	3411960000	3532730000	2571940000	2516530000	1158970000	-95596000
23.5427	3013440000	3466920000	3617960000	2582090000	2580120000	1198460000	-103546000
23.5465	3089490000	3534740000	3690920000	2593770000	2643200000	1228270000	-109226000
23.5503	3157290000	3615170000	3751600000	2609980000	2705780000	1248560000	-109623000
23.5541	3214400000	3695610000	3802540000	2633940000	2768350000	1268850000	-103449000
23.558	3256610000	3776040000	3849490000	2669670000	2830930000	1289140000	-90741600
23.5618	3294180000	3850500000	3899630000	2719800000	2889420000	1310430000	-71343700
23.5656	3327540000	3919060000	3952900000	2782290000	2943880000	1332710000	-47911900
23.5694	3366760000	3987630000	4006170000	2851730000	2990590000	1361740000	-23652600
23.5733	3417920000	4056200000	4059440000	2926150000	3029660000	1401800000	-2300770
23.5771	3480060000	4119810000	4122680000	3010520000	3075870000	1447550000	13030900
23.5809	3548840000	4178540000	4195760000	3101760000	3135950000	1501930000	22441100
23.5847	3619060000	4237270000	4268840000	3193200000	3208700000	1575990000	27846400
23.5886	3697850000	4295990000	4341920000	3284820000	3294140000	1669670000	28559800
23.5924	3779950000	4365590000	4417660000	3383480000	3392060000	1771890000	27826100
23.5962	3862050000	4445960000	4496040000	3489120000	3495650000	1875420000	26633300
23.6	3944150000	4536350000	4574410000	3594760000	3599680000	1972490000	25263200
23.6038	4027190000	4643650000	4652790000	3700400000	3704120000	2048620000	17975900
23.6077	4110580000	4761220000	4731170000	3806040000	3801270000	2096780000	3505960
23.6115	4193980000	4882110000	4809540000	3911680000	3891170000	2122760000	-10100800
23.6153	4277380000	5003000000	4887920000	4017330000	3981070000	2141610000	-22643700
23.6191	4363430000	5123890000	4966290000	4122970000	4070970000	2166360000	-33707300
23.623	4450500000	5232760000	5043730000	4219860000	4155960000	2205860000	-44199500
23.6268	4545060000	5322670000	5120240000	4308030000	4236050000	2255780000	-54691700
23.6306	4642510000	5409560000	5196750000	4396190000	4316140000	2305960000	-65184100
23.6344	4743240000	5500340000	5273260000	4484360000	4396230000	2356420000	-80063200
23.6383	4845230000	5582600000	5353210000	4572530000	4469300000	2414110000	-96636900
23.6421	4947220000	5656310000	5436620000	4660690000	4535350000	2479060000	-112904000
23.6459	5049220000	5730020000	5520020000	4748860000	4599720000	2544010000	-129054000
23.6497	5156060000	5803740000	5603420000	4837020000	4666440000	2608950000	-137436000
23.6536	5264790000	5870520000	5677310000	4923740000	4748080000	2669280000	-137922000
23.6574	5373040000	5930350000	5741640000	5008990000	4850070000	2724980000	-131110000
23.6612	5481110000	5989750000	5805980000	5094240000	4967710000	2780680000	-122209000
23.665	5583100000	6048710000	5870320000	5179490000	5095590000	2836380000	-112389000
23.6688	5675260000	6098870000	5919780000	5264740000	5231240000	2879080000	-102215000
23.6727	5750250000	6133260000	5954250000	5349990000	5370630000	2908690000	-96938400
23.6765	5812240000	6164560000	5988730000	5435240000	5510270000	2938310000	-93553000
23.6803	5865180000	6199790000	6023200000	5520490000	5650170000	2967920000	-92871300
23.6841	5911990000	6227100000	6051970000	5603370000	5789650000	2994380000	-93233600
23.688	5958770000	6246400000	6074960000	5683840000	5928700000	3017660000	-93596000
23.6918	6006080000	6265710000	6097950000	5764130000	6063210000	3039040000	-93958500
23.6956	6052460000	6285020000	6120940000	5844220000	6186410000	3062830000	-89423700
23.6994	6094740000	6307780000	6134090000	5921130000	6298260000	3100080000	-82997600
23.7033	6129170000	6334030000	6137270000	5991820000	6401490000	3155170000	-76571300
23.7071	6153650000	6360290000	6140440000	6058160000	6494170000	3223960000	-70145100
23.7109	6169730000	6386540000	6143620000	6117190000	6580280000	3306400000	-59209100
23.7147	6179950000	6414860000	6152080000	6163520000	6667770000	3398510000	-46531400
23.7186	6186610000	6445260000	6165910000	6197150000	6752650000	3491540000	-28956400
23.7224	6184970000	6478830000	6186350000	6215410000	6826970000	3576500000	-9490100
23.7262	6180370000	6508720000	6213540000	6221240000	6885350000	3653230000	11302600
23.73	6168250000	6522580000	6241000000	6227430000	6922100000	3730860000	32607400
23.7338	6148240000	6515770000	6265350000	6237120000	6937190000	3809400000	50035200
23.7377	6118820000	6483810000	6279750000	6246440000	6930910000	3887670000	57803400
23.7415	6081050000	6431230000	6281870000	6255380000	6908560000	3965670000	53849200
23.7453	6033680000	6366410000	6274210000	6264930000	6884120000	4040360000	41688200
23.7491	5976560000	6289370000	6259080000	6272150000	6861730000	4107360000	30186700
23.753	5913050000	6195020000	6235010000	6273510000	6847100000	4168090000	19670200
23.7568	5844110000	6090120000	6205340000	6269030000	6840440000	4218300000	17010100
23.7606	5769890000	5983790000	6173470000	6259700000	6834950000	4257390000	22280900
23.7644	5690250000	5876000000	6135950000	6245550000	6830650000	4285520000	26688200
23.7683	5605330000	5778050000	6089630000	6222880000	6825940000	4297240000	30031600
23.7721	5515080000	5697070000	6029920000	6188650000	6820800000	4296870000	39305600
23.7759	5415850000	5632020000	5953490000	6141680000	6809630000	4290780000	50869500
23.7797	5310210000	5576110000	5862580000	6081930000	6785590000	4283340000	62433500
23.7836	5203220000	5520630000	5761740000	6009120000	6744610000	4275630000	73997500
23.7874	5098570000	5465600000	5656680000	5929160000	6683910000	4267650000	74133800
23.7912	4994830000	5416250000	5553940000	5848830000	6605280000	4271610000	69857700
23.795	4898570000	5372790000	5453610000	5768120000	6511390000	4287890000	65581700
23.7988	4805200000	5328910000	5353280000	5687410000	6402740000	4304180000	61305800
23.8027	4714250000	5284580000	5252950000	5606700000	6281920000	4320470000	56723800
23.8065	4624240000	5232220000	5155940000	5523950000	6156400000	4331340000	52023400
23.8103	4526730000	5164720000	5062360000	5439090000	6030270000	4336580000	47323200
23.8141	4426340000	5084180000	4962220000	5354230000	5902060000	4341550000	42623000
23.818	4323920000	4990640000	4855290000	5269370000	5775690000	4346250000	42820300
23.8218	4220710000	4888600000	4744270000	5184510000	5665220000	4351210000	44908500
23.8256	4121250000	4785080000	4632390000	5099650000	5573630000	4352190000	46996700
23.8294	4030720000	4681140000	4530420000	5014790000	5485460000	4335780000	49085100
23.8333	3946400000	4576750000	4440740000	4929930000	5393660000	4297370000	55699700
23.8371	3870840000	4477270000	4362670000	4850030000	5302400000	4238100000	64061500
23.8409	3802700000	4382890000	4293960000	4775300000	5211710000	4162090000	72423400
23.8447	3743800000	4288520000	4227220000	4700210000	5121010000	4083490000	80785400
[truncated: 37,725 more rows]

## Sheet: Fig. 1c
	UPyNCO		CDs-2.30UPy		CDs-1.80UPy		CDs-1.51UPy		CDs-1.26UPy		CDs-0.89UPy		CDs
frequency/cm-1	normalized absorbance	frequency/cm-1	normalized absorbance	frequency/cm-1	normalized absorbance	frequency/cm-1	normalized absorbance	frequency/cm-1	normalized absorbance	frequency/cm-1	normalized absorbance	frequency/cm-1	normalized absorbance
524.565	0	524.565	0	524.565	0	524.565	0	525.025	0.05556	525.025	0	524.565	0
525.047	0	525.047	0	525.047	0	525.047	0	525.507	0.09065	525.507	0	525.047	0
525.529	0	525.529	0	525.529	0	525.529	0	525.989	0.09316	525.989	0	525.529	0
526.011	0	526.011	0	526.011	0	526.011	0	526.471	0.10402	526.471	0	526.011	0
526.494	0	526.494	0	526.494	0	526.494	0	526.954	0.10506	526.954	0	526.494	0
526.976	0	526.976	0	526.976	0	526.976	0	527.436	0.11111	527.436	0	526.976	0
527.458	0	527.458	0	527.458	0	527.458	0	527.918	0.11163	527.918	0	527.458	0
527.94	0	527.94	0	527.94	0	527.94	0	528.4	0.11579	528.4	0	527.94	0
528.422	0	528.422	0	528.422	0	528.422	0	528.882	0.1161	528.882	0	528.422	0
528.904	0	528.904	0	528.904	0	528.904	0	529.364	0.11913	529.364	0	528.904	0
529.386	0	529.386	0	529.386	0	529.386	0	529.846	0.11915	529.846	0	529.386	0
529.869	0	529.869	0	529.869	0	529.869	0	530.328	0.12138	530.328	0	529.869	0
530.351	0	530.351	0	530.351	0	530.351	0	530.811	0.12126	530.811	0	530.351	0
530.833	0	530.833	0	530.833	0	530.833	0	531.293	0.12315	531.293	0	530.833	0
531.315	0	531.315	0	531.315	0	531.315	0	531.775	0.12322	531.775	0	531.315	0
531.797	0	531.797	0	531.797	0	531.797	0	532.257	0.1251	532.257	0	531.797	0
532.279	0	532.279	0	532.279	0	532.279	0	532.739	0.12538	532.739	0	532.279	0
532.761	0	532.761	0	532.761	0	532.761	0	533.221	0.12717	533.221	0	532.761	0
533.244	0	533.244	0	533.244	0	533.244	0	533.703	0.12746	533.703	0	533.244	0
533.726	0	533.726	0	533.726	0	533.726	0	534.185	0.12908	534.185	0	533.726	0
534.208	0	534.208	0	534.208	0	534.208	0	534.667	0.12941	534.667	0	534.208	0
534.69	0	534.69	0	534.69	0	534.69	0	535.149	0.13107	535.149	0	534.69	0
535.172	0	535.172	0	535.172	0	535.172	0	535.632	0.13167	535.632	0	535.172	0
535.654	0	535.654	0	535.654	0	535.654	0	536.114	0.13347	536.114	0	535.654	0
536.136	0	536.136	0	536.136	0	536.136	0	536.596	0.13418	536.596	0	536.136	0
536.619	0	536.619	0	536.619	0	536.619	0	537.078	0.1358	537.078	0	536.619	0
537.101	0	537.101	0	537.101	0	537.101	0	537.56	0.13623	537.56	0	537.101	0
537.583	0	537.583	0	537.583	0	537.583	0	538.042	0.13742	538.042	0	537.583	0
538.065	0	538.065	0	538.065	0	538.065	0	538.524	0.13757	538.524	0	538.065	0
538.547	0	538.547	0	538.547	0	538.547	0	539.006	0.1386	539.006	0	538.547	0
539.029	0	539.029	0	539.029	0	539.029	0	539.489	0.13885	539.489	0	539.029	0
539.511	0	539.511	0	539.511	0	539.511	0	539.971	0.14004	539.971	0	539.511	0
539.994	0	539.994	0	539.994	0	539.994	0	540.453	0.14052	540.453	0	539.994	0
540.476	0	540.476	0	540.476	0	540.476	0	540.935	0.14181	540.935	0	540.476	0
540.958	0	540.958	0	540.958	0	540.958	0	541.417	0.14231	541.417	0	540.958	0
541.44	0	541.44	0	541.44	0	541.44	0	541.899	0.14353	541.899	0	541.44	0
541.922	0	541.922	0	541.922	0	541.922	0	542.381	0.14404	542.381	0	541.922	0
542.404	0	542.404	0	542.404	0	542.404	0	542.863	0.14532	542.863	0	542.404	0
542.886	0	542.886	0	542.886	0	542.886	0	543.346	0.146	543.346	0	542.886	0
543.368	0	543.368	0	543.368	0	543.368	0	543.828	0.14744	543.828	0	543.368	0
543.851	0	543.851	0	543.851	0	543.851	0	544.31	0.14823	544.31	0	543.851	0
544.333	0	544.333	0	544.333	0	544.333	0	544.792	0.14959	544.792	0	544.333	0
544.815	0	544.815	0	544.815	0	544.815	0	545.274	0.15022	545.274	0	544.815	0
545.297	0	545.297	0	545.297	0	545.297	0	545.756	0.15135	545.756	0	545.297	0
545.779	0	545.779	0	545.779	0	545.779	0	546.238	0.15185	546.238	0	545.779	0
546.261	0	546.261	0	546.261	0	546.261	0	546.72	0.15299	546.72	0	546.261	0
546.743	0	546.743	0	546.743	0	546.743	0	547.202	0.15368	547.202	0	546.743	0
547.226	0	547.226	0	547.226	0	547.226	0	547.685	0.15505	547.685	0	547.226	0
547.708	0	547.708	0	547.708	0	547.708	0	548.167	0.15595	548.167	0	547.708	0
548.19	0	548.19	0	548.19	0	548.19	0	548.649	0.1574	548.649	0	548.19	0
548.672	0	548.672	0	548.672	0	548.672	0	549.131	0.1583	549.131	0	548.672	0
549.154	0	549.154	0	549.154	0	549.154	0	549.613	0.15973	549.613	0	549.154	0
549.636	0	549.636	0	549.636	0	549.636	0	550.095	0.16072	550.095	0.0826	549.636	0
550.118	0.00637	550.118	0.05992	550.118	0.04904	550.118	0.09831	550.577	0.16237	550.577	0.11578	550.118	0.09787
550.601	0.01197	550.601	0.07192	550.601	0.06397	550.601	0.13282	551.059	0.16373	551.059	0.11843	550.601	0.11314
551.083	0.01233	551.083	0.07307	551.083	0.065	551.083	0.13594	551.542	0.16575	551.542	0.12952	551.083	0.11416
551.565	0.01517	551.565	0.07759	551.565	0.07034	551.565	0.14788	552.024	0.16736	552.024	0.1313	551.565	0.11955
552.047	0.01551	552.047	0.07875	552.047	0.07127	552.047	0.15031	552.506	0.16938	552.506	0.13816	552.047	0.12043
552.529	0.01758	552.529	0.08201	552.529	0.07486	552.529	0.15807	552.988	0.1708	552.988	0.13956	552.529	0.12388
553.011	0.01797	553.011	0.08333	553.011	0.07589	553.011	0.16025	553.47	0.17252	553.47	0.14459	553.011	0.12459
553.493	0.01973	553.493	0.08619	553.493	0.07889	553.493	0.16621	553.952	0.17368	553.952	0.14581	553.493	0.12707
553.976	0.02023	553.976	0.08764	553.976	0.08009	553.976	0.16822	554.434	0.1753	554.434	0.14996	553.976	0.12759
554.458	0.0219	554.458	0.09027	554.458	0.08285	554.458	0.17322	554.916	0.17658	554.916	0.15126	554.458	0.1295
554.94	0.02252	554.94	0.09175	554.94	0.08418	554.94	0.17521	555.398	0.17843	555.398	0.15501	554.94	0.12994
555.422	0.02419	555.422	0.09417	555.422	0.08677	555.422	0.17971	555.881	0.17996	555.881	0.15637	555.422	0.13155
555.904	0.02497	555.904	0.09564	555.904	0.08811	555.904	0.18176	556.363	0.18196	556.363	0.15968	555.904	0.13198
556.386	0.02673	556.386	0.09795	556.386	0.09049	556.386	0.18593	556.845	0.18353	556.845	0.16082	556.386	0.13339
556.868	0.02777	556.868	0.09947	556.868	0.09176	556.868	0.18798	557.327	0.18549	557.327	0.16358	556.868	0.13379
557.35	0.02979	557.35	0.10174	557.35	0.09393	557.35	0.19183	557.809	0.18705	557.809	0.16451	557.35	0.13507
557.832	0.03123	557.832	0.1033	557.832	0.09515	557.832	0.1938	558.291	0.18907	558.291	0.167	557.832	0.13552
558.315	0.03372	558.315	0.1055	558.315	0.09721	558.315	0.19736	558.773	0.19078	558.773	0.16802	558.315	0.13679
558.797	0.03576	558.797	0.10699	558.797	0.09844	558.797	0.19924	559.255	0.19293	559.255	0.17052	558.797	0.13734
559.279	0.03896	559.279	0.10896	559.279	0.10043	559.279	0.20247	559.737	0.19467	559.737	0.17168	559.279	0.13857
559.761	0.04188	559.761	0.11021	559.761	0.10165	559.761	0.20411	560.22	0.19667	560.22	0.17407	559.761	0.13905
560.243	0.04613	560.243	0.11183	560.243	0.10349	560.243	0.20686	560.702	0.19807	560.702	0.17506	560.243	0.14002
560.725	0.05026	560.725	0.11277	560.725	0.10455	560.725	0.20807	561.184	0.19962	561.184	0.17706	560.725	0.14023
561.207	0.05586	561.207	0.11405	561.207	0.10612	561.207	0.21028	561.666	0.20061	561.666	0.17778	561.207	0.14087
561.69	0.06138	561.69	0.11474	561.69	0.10691	561.69	0.21112	562.148	0.20183	562.148	0.17949	561.69	0.14093
562.172	0.06824	562.172	0.11576	562.172	0.10814	562.172	0.21299	562.63	0.20254	562.63	0.18013	562.172	0.14156
562.654	0.07474	562.654	0.11625	562.654	0.10864	562.654	0.21369	563.112	0.20345	563.112	0.18176	562.654	0.14181
563.136	0.08215	563.136	0.11703	563.136	0.10955	563.136	0.21538	563.594	0.20376	563.594	0.18236	563.136	0.14269
563.618	0.08872	563.618	0.11728	563.618	0.10979	563.618	0.21594	564.077	0.20409	564.077	0.18378	563.618	0.14322
564.1	0.0956	564.1	0.11777	564.1	0.11042	564.1	0.21731	564.559	0.20375	564.559	0.18411	564.1	0.14425
564.582	0.10131	564.582	0.11774	564.582	0.11044	564.582	0.21751	565.041	0.20348	565.041	0.18516	564.582	0.14482
565.065	0.10698	565.065	0.1179	565.065	0.11083	565.065	0.21836	565.523	0.20274	565.523	0.18525	565.065	0.14576
565.547	0.11149	565.547	0.11755	565.547	0.11066	565.547	0.2181	566.005	0.2023	566.005	0.18614	565.547	0.14624
566.029	0.11588	566.029	0.11734	566.029	0.11081	566.029	0.21848	566.487	0.20159	566.487	0.18628	566.029	0.14707
566.511	0.11904	566.511	0.11663	566.511	0.11042	566.511	0.21787	566.969	0.20122	566.969	0.18728	566.511	0.14751
566.993	0.12156	566.993	0.11602	566.993	0.11029	566.993	0.21792	567.451	0.20047	567.451	0.18757	566.993	0.14832
567.475	0.12219	567.475	0.11491	567.475	0.10963	567.475	0.21705	567.933	0.19988	567.933	0.18857	567.475	0.14872
567.957	0.12135	567.957	0.11391	567.957	0.10921	567.957	0.21678	568.416	0.19879	568.416	0.18875	567.957	0.14939
568.44	0.11813	568.44	0.1125	568.44	0.1083	568.44	0.21564	568.898	0.19785	568.898	0.18951	568.44	0.14961
568.922	0.11357	568.922	0.11127	568.922	0.10766	568.922	0.21509	569.38	0.19659	569.38	0.18949	568.922	0.15007
569.404	0.10749	569.404	0.10975	569.404	0.10661	569.404	0.21379	569.862	0.19572	569.862	0.19009	569.404	0.15016
569.886	0.1014	569.886	0.10848	569.886	0.10589	569.886	0.21315	570.344	0.19473	570.344	0.19007	569.886	0.1506
570.368	0.09524	570.368	0.10703	570.368	0.10485	570.368	0.21188	570.826	0.19419	570.826	0.1907	570.368	0.1508
570.85	0.09029	570.85	0.10587	570.85	0.10417	570.85	0.2113	571.308	0.19345	571.308	0.19072	570.85	0.15143
571.332	0.0861	571.332	0.10458	571.332	0.10323	571.332	0.21016	571.79	0.19298	571.79	0.1913	571.332	0.15183
571.814	0.08352	571.814	0.10362	571.814	0.10267	571.814	0.20967	572.273	0.19215	572.273	0.19122	571.814	0.15257
572.297	0.08179	572.297	0.10256	572.297	0.10189	572.297	0.20866	572.755	0.19153	572.755	0.19166	572.297	0.15301
572.779	0.08149	572.779	0.10183	572.779	0.10147	572.779	0.20832	573.237	0.19063	573.237	0.19151	572.779	0.1537
573.261	0.08176	573.261	0.10101	573.261	0.10086	573.261	0.20755	573.719	0.19011	573.719	0.19198	573.261	0.15408
573.743	0.08311	573.743	0.10046	573.743	0.10058	573.743	0.20751	574.201	0.1895	574.201	0.19199	573.743	0.15474
574.225	0.08467	574.225	0.0998	574.225	0.1001	574.225	0.20713	574.683	0.18937	574.683	0.19266	574.225	0.15516
574.707	0.08698	574.707	0.09937	574.707	0.09994	574.707	0.20746	575.165	0.18914	575.165	0.19287	574.707	0.15589
575.189	0.08921	575.189	0.09883	575.189	0.09958	575.189	0.20741	575.647	0.18928	575.647	0.19361	575.189	0.15637
575.672	0.0919	575.672	0.09853	575.672	0.09953	575.672	0.20797	576.13	0.18923	576.13	0.19382	575.672	0.15706
576.154	0.09424	576.154	0.09814	576.154	0.09929	576.154	0.20806	576.612	0.18947	576.612	0.1945	576.154	0.15744
576.636	0.09678	576.636	0.098	576.636	0.09933	576.636	0.20867	577.094	0.18953	577.094	0.19469	576.636	0.15796
577.118	0.09876	577.118	0.09777	577.118	0.09919	577.118	0.20881	577.576	0.18993	577.576	0.19542	577.118	0.15818
577.6	0.10073	577.6	0.09775	577.6	0.09929	577.6	0.20945	578.058	0.19018	578.058	0.19577	577.6	0.15861
578.082	0.10197	578.082	0.0976	578.082	0.0992	578.082	0.20967	578.54	0.19074	578.54	0.19666	578.082	0.15883
578.564	0.10306	578.564	0.09761	578.564	0.09933	578.564	0.21038	579.022	0.19105	579.022	0.1971	578.564	0.15932
579.047	0.10335	579.047	0.09748	579.047	0.09927	579.047	0.21065	579.504	0.19155	579.504	0.19794	579.047	0.15962
579.529	0.10345	579.529	0.09749	579.529	0.09944	579.529	0.21135	579.986	0.19172	579.986	0.19821	579.529	0.16015
580.011	0.10277	580.011	0.09736	580.011	0.09942	580.011	0.21159	580.468	0.19209	580.468	0.1988	580.011	0.16047
580.493	0.10202	580.493	0.09739	580.493	0.09962	580.493	0.21224	580.951	0.19227	580.951	0.19887	580.493	0.161
580.975	0.10068	580.975	0.09729	580.975	0.09964	580.975	0.21248	581.433	0.19282	581.433	0.19938	580.975	0.16132
581.457	0.09946	581.457	0.09734	581.457	0.09986	581.457	0.21319	581.915	0.19332	581.915	0.19955	581.457	0.1619
581.939	0.09786	581.939	0.09726	581.939	0.09989	581.939	0.21356	582.397	0.1942	582.397	0.20024	581.939	0.16233
582.422	0.09654	582.422	0.09733	582.422	0.10011	582.422	0.21443	582.879	0.1949	582.879	0.20062	582.422	0.163
582.904	0.09498	582.904	0.09727	582.904	0.10014	582.904	0.21494	583.361	0.19577	583.361	0.20144	582.904	0.1635
583.386	0.09381	583.386	0.09737	583.386	0.10038	583.386	0.21587	583.843	0.19626	583.843	0.20186	583.386	0.16416
583.868	0.09249	583.868	0.09738	583.868	0.10045	583.868	0.21638	584.325	0.19682	584.325	0.20263	583.868	0.16457
584.35	0.09161	584.35	0.09756	584.35	0.10073	584.35	0.21724	584.808	0.19703	584.808	0.20298	584.35	0.1651
584.832	0.09065	584.832	0.09765	584.832	0.10086	584.832	0.21769	585.29	0.19742	585.29	0.20371	584.832	0.16543
585.314	0.09017	585.314	0.09788	585.314	0.10119	585.314	0.2185	585.772	0.19761	585.772	0.20409	585.314	0.16596
585.796	0.08961	585.796	0.09799	585.796	0.10135	585.796	0.21895	586.254	0.19807	586.254	0.20485	585.796	0.16636
586.279	0.0895	586.279	0.09822	586.279	0.10168	586.279	0.21977	586.736	0.19836	586.736	0.20524	586.279	0.16701
586.761	0.08929	586.761	0.09832	586.761	0.10183	586.761	0.22023	587.218	0.19886	587.218	0.20595	586.761	0.16751
587.243	0.08947	587.243	0.09857	587.243	0.10214	587.243	0.22104	587.7	0.19911	587.7	0.20625	587.243	0.16815
587.725	0.0895	587.725	0.09874	587.725	0.10229	587.725	0.22147	588.182	0.19955	588.182	0.20686	587.725	0.16854
588.207	0.08987	588.207	0.09908	588.207	0.10261	588.207	0.22225	588.664	0.19979	588.664	0.20711	588.207	0.169
588.689	0.09006	588.689	0.09939	588.689	0.10278	588.689	0.2227	589.147	0.20031	589.147	0.20774	588.689	0.16921
589.171	0.09054	589.171	0.09988	589.171	0.10315	589.171	0.22354	589.629	0.20071	589.629	0.20809	589.171	0.16955
589.654	0.09079	589.654	0.10031	589.654	0.1034	589.654	0.22412	590.111	0.20141	590.111	0.20882	589.654	0.16972
590.136	0.09128	590.136	0.10091	590.136	0.10388	590.136	0.2251	590.593	0.20196	590.593	0.20922	590.136	0.17008
590.618	0.09151	590.618	0.10143	590.618	0.10425	590.618	0.22578	591.075	0.20275	591.075	0.2099	590.618	0.17031
591.1	0.09197	591.1	0.10208	591.1	0.10485	591.1	0.2268	591.557	0.20334	591.557	0.21016	591.1	0.17071
591.582	0.09218	591.582	0.10265	591.582	0.10533	591.582	0.22747	592.039	0.20418	592.039	0.21068	591.582	0.17093
592.064	0.09265	592.064	0.10335	592.064	0.106	592.064	0.22844	592.521	0.20492	592.521	0.21087	592.064	0.17128
592.546	0.09294	592.546	0.10395	592.546	0.10652	592.546	0.22909	593.004	0.20602	593.004	0.21144	592.546	0.17146
593.029	0.09356	593.029	0.10467	593.029	0.10717	593.029	0.2301	593.486	0.20708	593.486	0.2118	593.029	0.1718
593.511	0.09409	593.511	0.10529	593.511	0.10766	593.511	0.23087	593.968	0.20846	593.968	0.21258	593.511	0.17202
593.993	0.09506	593.993	0.10603	593.993	0.10829	593.993	0.23204	594.45	0.2097	594.45	0.2131	593.993	0.17241
594.475	0.09608	594.475	0.1067	594.475	0.10881	594.475	0.233	594.932	0.21113	594.932	0.21394	594.475	0.17266
594.957	0.09773	594.957	0.10757	594.957	0.10955	594.957	0.23437	595.414	0.21235	595.414	0.21446	594.957	0.17305
595.439	0.09969	595.439	0.10848	595.439	0.11028	595.439	0.23555	595.896	0.21381	595.896	0.21527	595.439	0.17327
595.921	0.10261	595.921	0.10973	595.921	0.11135	595.921	0.23722	596.378	0.21526	596.378	0.21583	595.921	0.17362
596.404	0.10623	596.404	0.11118	596.404	0.11251	596.404	0.23886	596.861	0.21722	596.861	0.21682	596.404	0.17385
596.886	0.11128	596.886	0.11316	596.886	0.11412	596.886	0.2412	597.343	0.21942	597.343	0.21768	596.886	0.17427
597.368	0.11752	597.368	0.11553	597.368	0.11594	597.368	0.24374	597.825	0.22232	597.825	0.21904	597.368	0.17463
597.85	0.12569	597.85	0.11861	597.85	0.11833	597.85	0.24714	598.307	0.2255	598.307	0.22028	597.85	0.17519
598.332	0.13548	598.332	0.12221	598.332	0.12104	598.332	0.25082	598.789	0.22931	598.789	0.22193	598.332	0.17563
598.814	0.14738	598.814	0.12658	598.814	0.1244	598.814	0.25534	599.271	0.23326	599.271	0.22339	598.814	0.17617
599.296	0.16065	599.296	0.13141	599.296	0.1281	599.296	0.26	599.753	0.23769	599.753	0.22518	599.296	0.17649
599.778	0.17506	599.778	0.1368	599.778	0.13239	599.778	0.26527	600.235	0.24214	600.235	0.22675	599.778	0.17685
600.261	0.18889	600.261	0.14229	600.261	0.13684	600.261	0.27037	600.717	0.2469	600.717	0.22864	600.261	0.17701
600.743	0.2008	600.743	0.1478	600.743	0.14158	600.743	0.2757	601.199	0.25145	601.199	0.23026	600.743	0.17727
601.225	0.20822	601.225	0.15277	601.225	0.14606	601.225	0.28043	601.682	0.25598	601.682	0.23207	601.225	0.17741
601.707	0.20974	601.707	0.15707	601.707	0.15032	601.707	0.28491	602.164	0.25983	602.164	0.23339	601.707	0.17771
602.189	0.2041	602.189	0.16019	602.189	0.15379	602.189	0.28828	602.646	0.26312	602.646	0.23464	602.189	0.17791
602.671	0.1923	602.671	0.16213	602.671	0.15655	602.671	0.29091	603.128	0.26525	603.128	0.23519	602.671	0.17822
603.153	0.17567	603.153	0.16259	603.153	0.15813	603.153	0.29205	603.61	0.26648	603.61	0.23556	603.153	0.17837
603.636	0.15708	603.636	0.16181	603.636	0.15877	603.636	0.29222	604.092	0.26639	604.092	0.23524	603.636	0.1786
604.118	0.1382	604.118	0.1597	604.118	0.15818	604.118	0.29088	604.574	0.26542	604.574	0.23487	604.118	0.17867
604.6	0.12112	604.6	0.15668	604.6	0.15674	604.6	0.28869	605.057	0.26331	605.057	0.23401	604.6	0.17882
605.082	0.10617	605.082	0.15277	605.082	0.15428	605.082	0.28526	605.539	0.26052	605.539	0.23326	605.082	0.17884
605.564	0.09404	605.564	0.14841	605.564	0.15127	605.564	0.28131	606.021	0.25677	606.021	0.23213	605.564	0.17895
606.046	0.08415	606.046	0.14363	606.046	0.14761	606.046	0.27648	606.503	0.25255	606.503	0.23115	606.046	0.1789
606.528	0.07655	606.528	0.13884	606.528	0.14376	606.528	0.27151	606.985	0.24763	606.985	0.2298	606.528	0.17893
607.01	0.07047	607.01	0.13402	607.01	0.13964	607.01	0.26607	607.467	0.24259	607.467	0.22863	607.01	0.17879
607.493	0.06584	607.493	0.12951	607.493	0.13568	607.493	0.26089	607.949	0.23733	607.949	0.22721	607.493	0.17875
607.975	0.06202	607.975	0.12525	607.975	0.13177	607.975	0.25564	608.431	0.23242	608.431	0.22609	607.975	0.17864
608.457	0.05903	608.457	0.12146	608.457	0.12825	608.457	0.25099	608.913	0.22773	608.913	0.22483	608.457	0.17871
608.939	0.05638	608.939	0.11801	608.939	0.12495	608.939	0.24655	609.395	0.2237	609.395	0.22394	608.939	0.17875
609.421	0.05421	609.421	0.11507	609.421	0.12213	609.421	0.24284	609.878	0.22002	609.878	0.22292	609.421	0.17896
609.903	0.05216	609.903	0.11246	609.903	0.11959	609.903	0.23938	610.36	0.21699	610.36	0.22221	609.903	0.17907
610.385	0.05041	610.385	0.11033	610.385	0.11752	610.385	0.23661	610.842	0.21425	610.842	0.22132	610.385	0.17924
610.868	0.04871	610.868	0.10849	610.868	0.11568	610.868	0.23404	611.324	0.21207	611.324	0.22075	610.868	0.17921
611.35	0.04725	611.35	0.10705	611.35	0.11425	611.35	0.23209	611.806	0.21014	611.806	0.22007	611.35	0.17921
611.832	0.04582	611.832	0.10582	611.832	0.11297	611.832	0.23029	612.288	0.20876	612.288	0.21979	611.832	0.17907
612.314	0.0446	612.314	0.10489	612.314	0.11201	612.314	0.22905	612.77	0.20757	612.77	0.21947	612.314	0.17907
612.796	0.04339	612.796	0.10407	612.796	0.11112	612.796	0.2279	613.252	0.20681	613.252	0.21953	612.796	0.17903
613.278	0.04238	613.278	0.10345	613.278	0.11049	613.278	0.22722	613.735	0.20607	613.735	0.21947	613.278	0.17918
613.76	0.04136	613.76	0.10288	613.76	0.10987	613.76	0.2265	614.217	0.20554	614.217	0.21962	613.76	0.17928
614.243	0.04053	614.243	0.10247	614.243	0.10947	614.243	0.22613	614.699	0.20485	614.699	0.21948	614.243	0.17949
614.725	0.0397	614.725	0.10207	614.725	0.10907	614.725	0.22562	615.181	0.2043	615.181	0.21948	614.725	0.17957
615.207	0.03903	615.207	0.10179	615.207	0.10885	615.207	0.22541	615.663	0.20363	615.663	0.21921	615.207	0.1797
615.689	0.03835	615.689	0.10149	615.689	0.1086	615.689	0.22508	616.145	0.20322	616.145	0.21915	615.689	0.1797
616.171	0.0378	616.171	0.10128	616.171	0.10849	616.171	0.22508	616.627	0.20284	616.627	0.21895	616.171	0.17981
616.653	0.0372	616.653	0.10102	616.653	0.10832	616.653	0.22502	617.109	0.2028	617.109	0.21905	616.653	0.17985
617.135	0.03672	617.135	0.10083	617.135	0.10826	617.135	0.22528	617.591	0.20276	617.591	0.21901	617.135	0.18001
617.617	0.0362	617.617	0.1006	617.617	0.10811	617.617	0.22544	618.074	0.20296	618.074	0.21921	617.617	0.18009
618.1	0.0358	618.1	0.10046	618.1	0.10807	618.1	0.22582	618.556	0.20303	618.556	0.21919	618.1	0.18024
618.582	0.03536	618.582	0.1003	618.582	0.10795	618.582	0.22598	619.038	0.20323	619.038	0.21936	618.582	0.18023
619.064	0.03506	619.064	0.10026	619.064	0.10793	619.064	0.22628	619.52	0.20327	619.52	0.2193	619.064	0.18026
619.546	0.03472	619.546	0.1002	619.546	0.10785	619.546	0.22633	620.002	0.20345	620.002	0.21947	619.546	0.18017
620.028	0.0345	620.028	0.10023	620.028	0.10789	620.028	0.22653	620.484	0.20347	620.484	0.21946	620.028	0.18019
620.51	0.03423	620.51	0.10021	620.51	0.10787	620.51	0.22653	620.966	0.20361	620.966	0.21967	620.51	0.18018
620.992	0.03404	620.992	0.10026	620.992	0.10795	620.992	0.22672	621.448	0.20355	621.448	0.21968	620.992	0.18033
621.475	0.0338	621.475	0.10025	621.475	0.10798	621.475	0.22672	621.931	0.20355	621.931	0.21984	621.475	0.18043
621.957	0.03364	621.957	0.10031	621.957	0.1081	621.957	0.2269	622.413	0.20331	622.413	0.21973	621.957	0.18062
622.439	0.03343	622.439	0.10032	622.439	0.10813	622.439	0.22688	622.895	0.20315	622.895	0.21975	622.439	0.18071
622.921	0.03331	622.921	0.10039	622.921	0.10825	622.921	0.22704	623.377	0.20288	623.377	0.21955	622.921	0.18085
623.403	0.03312	623.403	0.10041	623.403	0.10826	623.403	0.22702	623.859	0.20282	623.859	0.21958	623.403	0.1809
623.885	0.033	623.885	0.10047	623.885	0.10834	623.885	0.22723	624.341	0.20277	624.341	0.2195	623.885	0.18104
624.367	0.03281	624.367	0.10046	624.367	0.10833	624.367	0.2273	624.823	0.20299	624.823	0.21969	624.367	0.18114
624.85	0.03268	624.85	0.10048	624.85	0.1084	624.85	0.22761	625.305	0.20315	625.305	0.21975	624.85	0.18135
625.332	0.03249	625.332	0.10043	625.332	0.10839	625.332	0.22776	625.788	0.20346	625.788	0.22	625.332	0.18147
625.814	0.03237	625.814	0.10042	625.814	0.10848	625.814	0.22807	626.27	0.20358	626.27	0.22004	625.814	0.18161
626.296	0.0322	626.296	0.10037	626.296	0.10851	626.296	0.22813	626.752	0.20376	626.752	0.22022	626.296	0.18157
626.778	0.03211	626.778	0.1004	626.778	0.10863	626.778	0.2283	627.234	0.20376	627.234	0.22019	626.778	0.18151
627.26	0.03199	627.26	0.10041	627.26	0.10866	627.26	0.22822	627.716	0.20387	627.716	0.22034	627.26	0.18127
627.742	0.03194	627.742	0.10048	627.742	0.10875	627.742	0.22828	628.198	0.20389	628.198	0.22033	627.742	0.18108
628.225	0.03184	628.225	0.10052	628.225	0.10872	628.225	0.22817	628.68	0.20409	628.68	0.22052	628.225	0.18082
628.707	0.0318	628.707	0.10059	628.707	0.10873	628.707	0.22828	629.162	0.2042	629.162	0.22053	628.707	0.18069
629.189	0.03169	629.189	0.1006	629.189	0.10863	629.189	0.22827	629.644	0.20446	629.644	0.22068	629.189	0.18054
629.671	0.03166	629.671	0.10065	629.671	0.10859	629.671	0.22849	630.126	0.20459	630.126	0.2206	629.671	0.18051
630.153	0.03157	630.153	0.10062	630.153	0.10848	630.153	0.22857	630.609	0.20485	630.609	0.22065	630.153	0.18044
630.635	0.03155	630.635	0.10065	630.635	0.10845	630.635	0.22884	631.091	0.20499	631.091	0.22051	630.635	0.18049
631.117	0.03148	631.117	0.10064	631.117	0.10836	631.117	0.22894	631.573	0.20528	631.573	0.22059	631.117	0.18048
631.6	0.03147	631.6	0.10071	631.6	0.10837	631.6	0.22921	632.055	0.20545	632.055	0.22057	631.6	0.1806
632.082	0.0314	632.082	0.10074	632.082	0.1083	632.082	0.22931	632.537	0.20571	632.537	0.2208	632.082	0.18069
632.564	0.03139	632.564	0.10086	632.564	0.10833	632.564	0.22957	633.019	0.20578	633.019	0.22091	632.564	0.18088
633.046	0.03133	633.046	0.10095	633.046	0.10829	633.046	0.22966	633.501	0.20585	633.501	0.22118	633.046	0.18099
633.528	0.03134	633.528	0.10111	633.528	0.10834	633.528	0.2299	633.984	0.20569	633.984	0.22125	633.528	0.18114
634.01	0.03131	634.01	0.10123	634.01	0.10835	634.01	0.22995	634.466	0.20556	634.466	0.22144	634.01	0.18114
634.492	0.03136	634.492	0.10139	634.492	0.10846	634.492	0.23013	634.948	0.20532	634.948	0.22141	634.492	0.18117
634.974	0.03137	634.974	0.1015	634.974	0.10851	634.974	0.23014	635.43	0.20528	635.43	0.22153	634.974	0.1811
635.457	0.03144	635.457	0.10163	635.457	0.10866	635.457	0.23029	635.912	0.20525	635.912	0.2215	635.457	0.18111
635.939	0.03144	635.939	0.10168	635.939	0.10873	635.939	0.23029	636.394	0.20546	636.394	0.22163	635.939	0.1811
636.421	0.03149	636.421	0.10176	636.421	0.10886	636.421	0.23045	636.876	0.20562	636.876	0.22158	636.421	0.1812
636.903	0.03148	636.903	0.10177	636.903	0.10891	636.903	0.23047	637.358	0.2059	637.358	0.22163	636.903	0.18125
637.385	0.03151	637.385	0.10181	637.385	0.10901	637.385	0.23064	637.84	0.20603	637.84	0.22146	637.385	0.18135
637.867	0.03148	637.867	0.10181	637.867	0.10904	637.867	0.23066	638.322	0.20621	638.322	0.22138	637.867	0.18134
638.349	0.03152	638.349	0.10187	638.349	0.10914	638.349	0.23083	638.805	0.20626	638.805	0.22113	638.349	0.18136
638.832	0.03151	638.832	0.10189	638.832	0.10917	638.832	0.23086	639.287	0.20644	639.287	0.22108	638.832	0.18127
639.314	0.03155	639.314	0.10196	639.314	0.10927	639.314	0.23106	639.769	0.20656	639.769	0.22096	639.314	0.18126
639.796	0.03155	639.796	0.10198	639.796	0.10931	639.796	0.23113	640.251	0.20686	640.251	0.2211	639.796	0.18121
640.278	0.03159	640.278	0.10205	640.278	0.10943	640.278	0.23136	640.733	0.20705	640.733	0.22116	640.278	0.18128
640.76	0.03159	640.76	0.10208	640.76	0.10947	640.76	0.23145	641.215	0.20733	641.215	0.22143	640.76	0.1813
641.242	0.03165	641.242	0.10215	641.242	0.1096	641.242	0.23168	641.697	0.20742	641.697	0.22154	641.242	0.18138
641.724	0.03167	641.724	0.10218	641.724	0.10965	641.724	0.23174	642.179	0.20754	642.179	0.22178	641.724	0.18135
642.207	0.03174	642.207	0.10224	642.207	0.10977	642.207	0.23192	642.662	0.20749	642.662	0.22183	642.207	0.18136
642.689	0.03177	642.689	0.10225	642.689	0.10982	642.689	0.23192	643.144	0.20756	643.144	0.22203	642.689	0.18126
643.171	0.03185	643.171	0.10227	643.171	0.10993	643.171	0.23205	643.626	0.20756	643.626	0.22207	643.171	0.18123
643.653	0.03188	643.653	0.10223	643.653	0.10995	643.653	0.23201	644.108	0.20774	644.108	0.22226	643.653	0.18116
644.135	0.03195	644.135	0.10221	644.135	0.11004	644.135	0.23209	644.59	0.20784	644.59	0.22226	644.135	0.18118
644.617	0.03196	644.617	0.10214	644.617	0.11007	644.617	0.232	645.072	0.20805	645.072	0.22236	644.617	0.18114
645.099	0.03203	645.099	0.10212	645.099	0.11018	645.099	0.23203	645.554	0.20812	645.554	0.22224	645.099	0.18116
645.581	0.03206	645.581	0.10208	645.581	0.11022	645.581	0.23192	646.036	0.20826	646.036	0.2222	645.581	0.1811
646.064	0.03216	646.064	0.1021	646.064	0.11033	646.064	0.23196	646.519	0.20827	646.519	0.22198	646.064	0.18111
646.546	0.03222	646.546	0.1021	646.546	0.11036	646.546	0.2319	647.001	0.20838	647.001	0.22191	646.546	0.18108
647.028	0.03234	647.028	0.10215	647.028	0.11041	647.028	0.23202	647.483	0.20839	647.483	0.22172	647.028	0.18118
647.51	0.03242	647.51	0.10218	647.51	0.11034	647.51	0.23203	647.965	0.20851	647.965	0.22172	647.51	0.1813
647.992	0.03255	647.992	0.10226	647.992	0.11029	647.992	0.23219	648.447	0.20849	648.447	0.2216	647.992	0.18155
648.474	0.03264	648.474	0.10232	648.474	0.11013	648.474	0.23219	648.929	0.20852	648.929	0.22163	648.474	0.18175
648.956	0.03279	648.956	0.10243	648.956	0.11001	648.956	0.23227	649.411	0.20838	649.411	0.22151	648.956	0.18197
649.438	0.0329	649.438	0.10253	649.438	0.10982	649.438	0.23216	649.893	0.20833	649.893	0.22154	649.438	0.18204
649.921	0.03307	649.921	0.10267	649.921	0.10972	649.921	0.23216	650.375	0.2082	650.375	0.22145	649.921	0.18205
650.403	0.03319	650.403	0.10275	650.403	0.10958	650.403	0.23202	650.857	0.20826	650.857	0.22158	650.403	0.1819
650.885	0.03334	650.885	0.10285	650.885	0.10953	650.885	0.23207	651.34	0.20833	651.34	0.22164	650.885	0.18178
651.367	0.03342	651.367	0.10285	651.367	0.10945	651.367	0.23204	651.822	0.20861	651.822	0.22192	651.367	0.18159
651.849	0.03353	651.849	0.10284	651.849	0.10945	651.849	0.23222	652.304	0.20883	652.304	0.22207	651.849	0.18149
652.331	0.03356	652.331	0.10276	652.331	0.10942	652.331	0.23232	652.786	0.20913	652.786	0.22234	652.331	0.18135
652.813	0.03363	652.813	0.10269	652.813	0.10947	652.813	0.23256	653.268	0.20925	653.268	0.22241	652.813	0.18128
653.296	0.03365	653.296	0.10259	653.296	0.10949	653.296	0.23266	653.75	0.20938	653.75	0.22255	653.296	0.18113
653.778	0.03372	653.778	0.10255	653.778	0.1096	653.778	0.23288	654.232	0.20935	654.232	0.2225	653.778	0.18102
654.26	0.03376	654.26	0.10248	654.26	0.10966	654.26	0.23295	654.715	0.2094	654.715	0.22258	654.26	0.18084
654.742	0.03385	654.742	0.10245	654.742	0.10978	654.742	0.23316	655.197	0.20937	655.197	0.22255	654.742	0.18073
655.224	0.03391	655.224	0.10239	655.224	0.10985	655.224	0.23326	655.679	0.20948	655.679	0.22269	655.224	0.1806
655.706	0.03402	655.706	0.10236	655.706	0.10996	655.706	0.2335	656.161	0.20949	656.161	0.22271	655.706	0.18058
656.188	0.03409	656.188	0.10229	656.188	0.11	656.188	0.23361	656.643	0.20959	656.643	0.22285	656.188	0.18055
656.671	0.03423	656.671	0.10226	656.671	0.11008	656.671	0.23382	657.125	0.20954	657.125	0.22282	656.671	0.18058
657.153	0.03433	657.153	0.10222	657.153	0.11009	657.153	0.23387	657.607	0.20955	657.607	0.22289	657.153	0.18056
657.635	0.0345	657.635	0.10226	657.635	0.11015	657.635	0.23401	658.089	0.20942	658.089	0.22279	657.635	0.18059
658.117	0.03462	658.117	0.10229	658.117	0.11014	658.117	0.234	658.571	0.2094	658.571	0.22284	658.117	0.18057
658.599	0.03478	658.599	0.10239	658.599	0.11019	658.599	0.23411	659.054	0.20931	659.053	0.22278	658.599	0.18064
659.081	0.03489	659.081	0.10247	659.081	0.11018	659.081	0.23411	659.536	0.20935	659.536	0.22289	659.081	0.18069
659.563	0.03502	659.563	0.10258	659.563	0.11025	659.563	0.23426	660.018	0.20931	660.018	0.22288	659.563	0.18083
660.045	0.0351	660.045	0.10265	660.045	0.11028	660.045	0.23429	660.5	0.20936	660.5	0.22298	660.045	0.1809
660.528	0.03522	660.528	0.10276	660.528	0.11042	660.528	0.23444	660.982	0.2093	660.982	0.2229	660.528	0.181
661.01	0.03531	661.01	0.10282	661.01	0.11053	661.01	0.23445	661.464	0.20935	661.464	0.2229	661.01	0.18098
661.492	0.03547	661.492	0.10292	661.492	0.11073	661.492	0.23458	661.946	0.20934	661.946	0.22274	661.492	0.18095
661.974	0.0356	661.974	0.10298	661.974	0.11088	661.974	0.2346	662.428	0.20949	662.428	0.22271	661.974	0.18085
662.456	0.0358	662.456	0.10308	662.456	0.11105	662.456	0.23478	662.91	0.2096	662.91	0.22258	662.456	0.1808
662.938	0.03596	662.938	0.10313	662.938	0.11113	662.938	0.23488	663.393	0.20984	663.393	0.22262	662.938	0.18074
663.42	0.03615	663.42	0.10322	663.42	0.11122	663.42	0.23513	663.875	0.20995	663.875	0.22259	663.42	0.18076
663.903	0.03627	663.903	0.10326	663.903	0.1112	663.903	0.23527	664.357	0.2101	664.357	0.22271	663.903	0.18071
664.385	0.0364	664.385	0.10332	664.385	0.11121	664.385	0.23553	664.839	0.21007	664.839	0.22273	664.385	0.18067
664.867	0.03646	664.867	0.10333	664.867	0.11114	664.867	0.23563	665.321	0.21007	665.321	0.22289	664.867	0.18049
665.349	0.03653	665.349	0.10336	665.349	0.11112	665.349	0.23583	665.803	0.20996	665.803	0.22295	665.349	0.18027
665.831	0.03652	665.831	0.10333	665.831	0.11104	665.831	0.23588	666.285	0.21	666.285	0.22313	665.831	0.17992
666.313	0.03651	666.313	0.10332	666.313	0.11101	666.313	0.23605	666.768	0.21003	666.767	0.22319	666.313	0.1796
666.795	0.03641	666.795	0.10326	666.795	0.11092	666.795	0.23613	667.25	0.21026	667.25	0.2233	666.795	0.17931
667.278	0.03631	667.278	0.10322	667.278	0.11088	667.278	0.23637	667.732	0.21041	667.732	0.22314	667.278	0.17926
667.76	0.03613	667.76	0.10319	667.76	0.11082	667.76	0.23649	668.214	0.21055	668.214	0.22292	667.76	0.17942
668.242	0.03601	668.242	0.10325	668.242	0.11086	668.242	0.23669	668.696	0.2104	668.696	0.22245	668.242	0.17983
668.724	0.0359	668.724	0.10335	668.724	0.1109	668.724	0.23667	669.178	0.21017	669.178	0.22209	668.724	0.1802
669.206	0.03592	669.206	0.10351	669.206	0.11104	669.206	0.23666	669.66	0.20981	669.66	0.2217	669.206	0.18045
669.688	0.03594	669.688	0.10363	669.688	0.11111	669.688	0.23646	670.142	0.20959	670.142	0.22157	669.688	0.18041
670.17	0.03604	670.17	0.10375	670.17	0.11121	670.17	0.23636	670.624	0.20937	670.624	0.22143	670.17	0.18025
670.653	0.03609	670.653	0.1038	670.653	0.11123	670.653	0.23613	671.106	0.20934	671.106	0.22145	670.653	0.17993
671.135	0.03618	671.135	0.10385	671.135	0.11128	671.135	0.23603	671.589	0.20926	671.589	0.22135	671.135	0.17959
671.617	0.03622	671.617	0.10385	671.617	0.11128	671.617	0.23581	672.071	0.20928	672.071	0.22133	671.617	0.17917
672.099	0.03631	672.099	0.1039	672.099	0.11134	672.099	0.23571	672.553	0.20918	672.553	0.22111	672.099	0.17878
672.581	0.03635	672.581	0.10392	672.581	0.11138	672.581	0.2355	673.035	0.20913	673.035	0.22095	672.581	0.17834
673.063	0.03644	673.063	0.104	673.063	0.11149	673.063	0.23541	673.517	0.20899	673.517	0.22064	673.063	0.17796
673.545	0.0365	673.545	0.10407	673.545	0.11158	673.545	0.23525	673.999	0.20895	673.999	0.22045	673.545	0.17757
674.028	0.03659	674.028	0.10418	674.028	0.11171	674.028	0.23525	674.481	0.20885	674.481	0.2202	674.028	0.17729
674.51	0.03664	674.51	0.10425	674.51	0.11175	674.51	0.23518	674.963	0.20888	674.963	0.22012	674.51	0.17704
674.992	0.03672	674.992	0.10435	674.992	0.11181	674.992	0.23526	675.446	0.20883	675.446	0.21996	674.992	0.17692
675.474	0.03675	675.474	0.10441	675.474	0.11176	675.474	0.23523	675.928	0.20884	675.928	0.21994	675.474	0.17682
675.956	0.03682	675.956	0.10452	675.956	0.11172	675.956	0.23531	676.41	0.20872	676.41	0.21981	675.956	0.17681
676.438	0.03686	676.438	0.1046	676.438	0.11162	676.438	0.23526	676.892	0.20865	676.892	0.2198	676.438	0.17679
676.92	0.03696	676.92	0.10473	676.92	0.11157	676.92	0.23531	677.374	0.20852	677.374	0.21969	676.92	0.17682
677.403	0.03703	677.403	0.10484	677.403	0.11148	677.403	0.23526	677.856	0.20852	677.856	0.21972	677.403	0.17681
677.885	0.03715	677.885	0.10498	677.885	0.11146	677.885	0.23535	678.338	0.20853	678.338	0.21965	677.885	0.17685
678.367	0.03723	678.367	0.10508	678.367	0.1114	678.367	0.23538	678.82	0.20868	678.82	0.21968	678.367	0.17683
678.849	0.03735	678.849	0.10518	678.849	0.11139	678.849	0.23555	679.303	0.20876	679.302	0.21955	678.849	0.17684
679.331	0.03744	679.331	0.10523	679.331	0.11134	679.331	0.23563	679.784	0.20887	679.784	0.21946	679.331	0.17677
679.813	0.03757	679.813	0.10529	679.813	0.11134	679.813	0.23578	680.267	0.20879	680.267	0.21917	679.813	0.17669
680.295	0.03767	680.295	0.10531	680.295	0.11131	680.295	0.23579	680.749	0.20869	680.749	0.21894	680.295	0.17652
680.778	0.03781	680.778	0.10536	680.778	0.11134	680.778	0.23585	681.231	0.20843	681.231	0.21859	680.778	0.17635
681.26	0.03792	681.26	0.10537	681.26	0.11135	681.26	0.23577	681.713	0.20824	681.713	0.21839	681.26	0.17613
681.742	0.03807	681.742	0.10541	681.742	0.11142	681.742	0.23579	682.195	0.20803	682.195	0.21815	681.742	0.17597
682.224	0.03817	682.224	0.10544	682.224	0.11146	682.224	0.23571	682.677	0.20799	682.677	0.2181	682.224	0.17579
682.706	0.03831	682.706	0.10553	682.706	0.11155	682.706	0.23576	683.159	0.20795	683.159	0.21801	682.706	0.17566
683.188	0.03839	683.188	0.10562	683.188	0.11159	683.188	0.23571	683.641	0.20806	683.641	0.21805	683.188	0.17546
683.67	0.03852	683.67	0.10578	683.67	0.11168	683.67	0.23575	684.124	0.20811	684.124	0.218	683.67	0.17526
684.152	0.03861	684.152	0.10596	684.152	0.11173	684.152	0.23566	684.606	0.20825	684.606	0.21807	684.152	0.17493
684.635	0.03876	684.635	0.10621	684.635	0.11183	684.635	0.23565	685.088	0.20832	685.088	0.21805	684.635	0.17459
685.117	0.03886	685.117	0.10644	685.117	0.11188	685.117	0.23552	685.57	0.20852	685.57	0.21815	685.117	0.17418
685.599	0.03903	685.599	0.10671	685.599	0.112	685.599	0.23552	686.052	0.2087	686.052	0.21815	685.599	0.17381
686.081	0.03916	686.081	0.10694	686.081	0.11208	686.081	0.23547	686.534	0.20903	686.534	0.21825	686.081	0.17344
686.563	0.03935	686.563	0.10719	686.563	0.11222	686.563	0.23559	687.016	0.20933	687.016	0.21818	686.563	0.17314
687.045	0.0395	687.045	0.10742	687.045	0.11234	687.045	0.2357	687.498	0.2097	687.498	0.21814	687.045	0.17282
687.527	0.0397	687.527	0.10768	687.527	0.11252	687.527	0.23598	687.981	0.20995	687.981	0.2179	687.527	0.17254
688.01	0.03987	688.01	0.10793	688.01	0.11269	688.01	0.23619	688.463	0.21018	688.463	0.2177	688.01	0.17219
688.492	0.04009	688.492	0.10822	688.492	0.11292	688.492	0.23652	688.945	0.21022	688.945	0.21738	688.492	0.17186
688.974	0.04026	688.974	0.10848	688.974	0.11312	688.974	0.23675	689.427	0.21026	689.427	0.21719	688.974	0.17149
689.456	0.04048	689.456	0.10876	689.456	0.11336	689.456	0.23707	689.909	0.21014	689.909	0.21695	689.456	0.17121
689.938	0.04065	689.938	0.10899	689.938	0.11355	689.938	0.23728	690.391	0.21005	690.391	0.21689	689.938	0.17095
690.42	0.04086	690.42	0.10923	690.42	0.11379	690.42	0.23761	690.873	0.20985	690.873	0.21677	690.42	0.17082
690.902	0.04103	690.902	0.10943	690.902	0.11397	690.902	0.23784	691.355	0.20972	691.355	0.21677	690.902	0.17072
691.385	0.04124	691.385	0.10967	691.385	0.1142	691.385	0.23818	691.837	0.20952	691.837	0.21666	691.385	0.17069
691.867	0.04142	691.867	0.1099	691.867	0.11438	691.867	0.23844	692.32	0.20943	692.32	0.21664	691.867	0.17062
692.349	0.04166	692.349	0.11019	692.349	0.11461	692.349	0.2388	692.802	0.20932	692.802	0.21652	692.349	0.17054
692.831	0.04186	692.831	0.11046	692.831	0.1148	692.831	0.23908	693.284	0.20939	693.284	0.2165	692.831	0.17037
693.313	0.04213	693.313	0.11077	693.313	0.11502	693.313	0.23948	693.766	0.20945	693.766	0.21639	693.313	0.17017
693.795	0.04236	693.795	0.11105	693.795	0.11518	693.795	0.2398	694.248	0.20966	694.248	0.21639	693.795	0.16989
694.277	0.04266	694.277	0.11135	694.277	0.11538	694.277	0.24024	694.73	0.20982	694.73	0.21627	694.277	0.16962
694.759	0.04292	694.759	0.11163	694.759	0.11553	694.759	0.24061	695.212	0.21004	695.212	0.2162	694.759	0.16928
695.242	0.04324	695.242	0.11194	695.242	0.11574	695.242	0.24109	695.694	0.21013	695.694	0.21601	695.242	0.16897
695.724	0.04354	695.724	0.11224	695.724	0.11592	695.724	0.24148	696.177	0.21025	696.177	0.21589	695.724	0.16862
696.206	0.04391	696.206	0.11258	696.206	0.11615	696.206	0.24197	696.659	0.21026	696.659	0.21569	696.206	0.16833
696.688	0.04425	696.688	0.1129	696.688	0.11635	696.688	0.24236	697.141	0.21034	697.141	0.21563	696.688	0.16802
697.17	0.04468	697.17	0.11325	697.17	0.11661	697.17	0.24284	697.623	0.21035	697.623	0.21555	697.17	0.16778
697.652	0.04508	697.652	0.11358	697.652	0.11682	697.652	0.24324	698.105	0.21046	698.105	0.21561	697.652	0.16754
698.134	0.04557	698.134	0.11395	698.134	0.11708	698.134	0.24374	698.587	0.2105	698.587	0.21562	698.134	0.16736
698.616	0.04603	698.616	0.11429	698.616	0.1173	698.616	0.24414	699.069	0.21063	699.069	0.21571	698.616	0.16713
699.099	0.04656	699.099	0.11469	699.099	0.11759	699.099	0.24462	699.551	0.21068	699.551	0.21568	699.099	0.16693
699.581	0.04704	699.581	0.11507	699.581	0.11785	699.581	0.24498	700.033	0.21081	700.033	0.21571	699.581	0.16666
700.063	0.04756	700.063	0.1155	700.063	0.11817	700.063	0.2454	700.516	0.21087	700.516	0.21562	700.063	0.16641
700.545	0.04798	700.545	0.11591	700.545	0.11845	700.545	0.2457	700.998	0.21104	700.998	0.21561	700.545	0.16613
701.027	0.04839	701.027	0.11635	701.027	0.11878	701.027	0.24609	701.48	0.21116	701.48	0.21551	701.027	0.16591
701.509	0.04865	701.509	0.11675	701.509	0.11905	701.509	0.24638	701.962	0.21136	701.962	0.2155	701.509	0.16567
701.991	0.04888	701.991	0.11717	701.991	0.11936	701.991	0.24677	702.444	0.21147	702.444	0.2154	701.991	0.16549
702.474	0.04896	702.474	0.11756	702.474	0.11961	702.474	0.24706	702.926	0.21163	702.926	0.21536	702.474	0.16525
702.956	0.04901	702.956	0.11797	702.956	0.1199	702.956	0.24744	703.408	0.21168	703.408	0.21521	702.956	0.16499
703.438	0.04894	703.438	0.11836	703.438	0.12015	703.438	0.2477	703.89	0.21181	703.89	0.21513	703.438	0.16464
703.92	0.04888	703.92	0.11879	703.92	0.12043	703.92	0.24803	704.373	0.21189	704.372	0.21498	703.92	0.16425
704.402	0.04877	704.402	0.11917	704.402	0.12066	704.402	0.24824	704.855	0.21211	704.855	0.21495	704.402	0.16381
704.884	0.04872	704.884	0.11957	704.884	0.12092	704.884	0.24852	705.337	0.21233	705.337	0.21488	704.884	0.1634
705.366	0.04865	705.366	0.11991	705.366	0.12112	705.366	0.24868	705.819	0.21266	705.819	0.21492	705.366	0.16299
705.849	0.04867	705.849	0.12024	705.849	0.12134	705.849	0.2489	706.301	0.21292	706.301	0.21488	705.849	0.16268
706.331	0.04869	706.331	0.12052	706.331	0.1215	706.331	0.249	706.783	0.2132	706.783	0.2149	706.331	0.16237
706.813	0.04882	706.813	0.1208	706.813	0.1217	706.813	0.24914	707.265	0.21331	707.265	0.21479	706.813	0.16212
707.295	0.04895	707.295	0.12103	707.295	0.12184	707.295	0.24912	707.747	0.21338	707.747	0.21473	707.295	0.16184
707.777	0.04917	707.777	0.12127	707.777	0.122	707.777	0.24913	708.23	0.21331	708.229	0.21455	707.777	0.16157
708.259	0.04939	708.259	0.12147	708.259	0.12208	708.259	0.249	708.712	0.21325	708.712	0.21444	708.259	0.16125
708.741	0.04971	708.741	0.12168	708.741	0.12218	708.741	0.24892	709.194	0.2131	709.194	0.21424	708.741	0.16097
709.223	0.05002	709.223	0.12183	709.223	0.12218	709.223	0.24874	709.676	0.21299	709.676	0.21412	709.223	0.16066
709.706	0.05044	709.706	0.122	709.706	0.12219	709.706	0.24864	710.158	0.21279	710.158	0.2139	709.706	0.1604
710.188	0.05088	710.188	0.12211	710.188	0.12212	710.188	0.24846	710.64	0.21262	710.64	0.21374	710.188	0.16012
710.67	0.05143	710.67	0.12223	710.67	0.12208	710.67	0.24837	711.122	0.21232	711.122	0.21345	710.67	0.15988
711.152	0.05202	711.152	0.12232	711.152	0.122	711.152	0.2482	711.604	0.21208	711.604	0.21323	711.152	0.15959
711.634	0.05277	711.634	0.12244	711.634	0.12196	711.634	0.24813	712.086	0.21178	712.086	0.21294	711.634	0.15933
712.116	0.05358	712.116	0.12251	712.116	0.12189	712.116	0.24797	712.568	0.2116	712.568	0.21277	712.116	0.15902
712.598	0.05458	712.598	0.12261	712.598	0.12187	712.598	0.2479	713.051	0.21143	713.051	0.21256	712.598	0.15876
713.081	0.05566	713.081	0.12266	713.081	0.12182	713.081	0.24776	713.533	0.21142	713.533	0.21247	713.081	0.15848
713.563	0.05693	713.563	0.12272	713.563	0.12181	713.563	0.24772	714.015	0.2114	714.015	0.21232	713.563	0.15827
714.045	0.05825	714.045	0.12275	714.045	0.12178	714.045	0.24762	714.497	0.21149	714.497	0.21225	714.045	0.15804
714.527	0.05969	714.527	0.12281	714.527	0.12182	714.527	0.24764	714.979	0.21152	714.979	0.21209	714.527	0.15785
715.009	0.06107	715.009	0.12286	715.009	0.12186	715.009	0.24763	715.461	0.21165	715.461	0.21201	715.009	0.15759
715.491	0.06243	715.491	0.12298	715.491	0.12199	715.491	0.24779	715.943	0.21173	715.943	0.21188	715.491	0.15732
715.973	0.06358	715.973	0.12312	715.973	0.12215	715.973	0.24795	716.425	0.21195	716.425	0.21187	715.973	0.15699
716.456	0.06461	716.456	0.12336	716.456	0.1224	716.456	0.24833	716.908	0.21217	716.908	0.21185	716.456	0.15666
716.938	0.06537	716.938	0.12365	716.938	0.12266	716.938	0.24873	717.39	0.21254	717.39	0.21196	716.938	0.1563
717.42	0.06598	717.42	0.12406	717.42	0.12303	717.42	0.24932	717.872	0.21288	717.872	0.21202	717.42	0.15599
717.902	0.06638	717.902	0.12454	717.902	0.12341	717.902	0.2499	718.354	0.2133	718.354	0.21215	717.902	0.15567
718.384	0.06671	718.384	0.12516	718.384	0.12391	718.384	0.25062	718.836	0.21365	718.836	0.21219	718.384	0.1554
718.866	0.06694	718.866	0.12586	718.866	0.12444	718.866	0.25128	719.318	0.21406	719.318	0.21227	718.866	0.15513
719.348	0.06723	719.348	0.12667	719.348	0.1251	719.348	0.25206	719.8	0.21444	719.8	0.21226	719.348	0.1549
719.831	0.06754	719.831	0.12753	719.831	0.1258	719.831	0.25279	720.282	0.21494	720.282	0.21234	719.831	0.15464
720.313	0.06803	720.313	0.12846	720.313	0.1266	720.313	0.25366	720.764	0.21549	720.764	0.21237	720.313	0.15441
720.795	0.06861	720.795	0.1294	720.795	0.12742	720.795	0.25453	721.247	0.21622	721.247	0.21252	720.795	0.15415
721.277	0.06942	721.277	0.13037	721.277	0.1283	721.277	0.25556	721.729	0.21698	721.729	0.21262	721.277	0.15391
721.759	0.07033	721.759	0.13134	721.759	0.12917	721.759	0.25659	722.211	0.2179	722.211	0.21282	721.759	0.15361
722.241	0.07145	722.241	0.13235	722.241	0.13008	722.241	0.25776	722.693	0.21879	722.693	0.21296	722.241	0.15332
722.723	0.07262	722.723	0.13337	722.723	0.13095	722.723	0.25887	723.175	0.21977	723.175	0.2132	722.723	0.15295
723.206	0.07396	723.206	0.13446	723.206	0.13186	723.206	0.26007	723.657	0.22069	723.657	0.21341	723.206	0.15259
723.688	0.07532	723.688	0.13555	723.688	0.13271	723.688	0.26115	724.139	0.22169	724.139	0.21374	723.688	0.15217
724.17	0.07683	724.17	0.13669	724.17	0.13357	724.17	0.2623	724.621	0.22262	724.621	0.21405	724.17	0.15179
724.652	0.07837	724.652	0.13779	724.652	0.13437	724.652	0.26331	725.104	0.2236	725.104	0.21446	724.652	0.1514
725.134	0.08011	725.134	0.13889	725.134	0.13518	725.134	0.26436	725.586	0.22448	725.586	0.21478	725.134	0.15107
725.616	0.08192	725.616	0.13991	725.616	0.13593	725.616	0.26526	726.068	0.22535	726.068	0.21512	725.616	0.15074
726.098	0.08396	726.098	0.14089	726.098	0.1367	726.098	0.26617	726.55	0.22608	726.55	0.21531	726.098	0.15047
726.58	0.08612	726.58	0.14176	726.58	0.13743	726.58	0.26692	727.032	0.22679	727.032	0.21549	726.58	0.15019
727.063	0.08858	727.063	0.1426	727.063	0.13819	727.063	0.26766	727.514	0.22736	727.514	0.21553	727.063	0.14995
727.545	0.09124	727.545	0.14334	727.545	0.13891	727.545	0.26826	727.996	0.22795	727.996	0.2156	727.545	0.14969
728.027	0.0943	728.027	0.14407	728.027	0.13966	728.027	0.26891	728.478	0.22843	728.478	0.21557	728.027	0.14946
728.509	0.09769	728.509	0.14474	728.509	0.14035	728.509	0.26946	728.96	0.22893	728.96	0.2156	728.509	0.1492
728.991	0.10161	728.991	0.14541	728.991	0.14106	728.991	0.27008	729.443	0.22931	729.443	0.21553	728.991	0.14895
729.473	0.10596	729.473	0.14603	729.473	0.1417	729.473	0.27061	729.925	0.22969	729.925	0.21549	729.473	0.14866
729.955	0.11094	729.955	0.14664	729.955	0.14236	729.955	0.2712	730.407	0.22993	730.407	0.2153	729.955	0.14835
730.438	0.11637	730.438	0.14719	730.438	0.14295	730.438	0.27167	730.889	0.23022	730.889	0.21512	730.438	0.14799
730.92	0.12242	730.92	0.14772	730.92	0.14355	730.92	0.27218	731.371	0.23043	731.371	0.21483	730.92	0.14762
731.402	0.12892	731.402	0.1482	731.402	0.14408	731.402	0.27257	731.853	0.23075	731.853	0.21459	731.402	0.14721
731.884	0.13604	731.884	0.14867	731.884	0.14462	731.884	0.27302	732.335	0.23105	732.335	0.21428	731.884	0.14682
732.366	0.14358	732.366	0.14908	732.366	0.14508	732.366	0.27337	732.817	0.23144	732.817	0.21405	732.366	0.14643
732.848	0.1517	732.848	0.1495	732.848	0.14554	732.848	0.2738	733.3	0.23176	733.299	0.21375	732.848	0.14608
733.33	0.16014	733.33	0.14988	733.33	0.14592	733.33	0.27414	733.782	0.23208	733.782	0.21352	733.33	0.14573
733.812	0.16898	733.812	0.15028	733.812	0.14631	733.812	0.27454	734.264	0.23226	734.264	0.21319	733.812	0.1454
734.295	0.17791	734.295	0.15064	734.295	0.14663	734.295	0.27482	734.746	0.23244	734.746	0.21292	734.295	0.14504
734.777	0.18698	734.777	0.15104	734.777	0.14695	734.777	0.27515	735.228	0.23252	735.228	0.21259	734.777	0.1447
735.259	0.19593	735.259	0.15142	735.259	0.14721	735.259	0.27534	735.71	0.23269	735.71	0.21236	735.259	0.14431
735.741	0.20492	735.741	0.15184	735.741	0.1475	735.741	0.27559	736.192	0.23283	736.192	0.21209	735.741	0.14395
736.223	0.21379	736.223	0.15225	736.223	0.14774	736.223	0.27573	736.674	0.2331	736.674	0.21194	736.223	0.14358
736.705	0.2228	736.705	0.1527	736.705	0.14802	736.705	0.27594	737.157	0.23332	737.156	0.21173	736.705	0.14328
737.188	0.23184	737.188	0.15313	737.188	0.14826	737.188	0.27606	737.639	0.2336	737.639	0.2116	737.188	0.14299
737.67	0.24111	737.67	0.15358	737.67	0.14855	737.67	0.27626	738.121	0.23375	738.121	0.21137	737.67	0.14277
738.152	0.25042	738.152	0.15397	738.152	0.14881	738.152	0.27636	738.603	0.23389	738.603	0.21118	738.152	0.14256
738.634	0.25981	738.634	0.15435	738.634	0.14909	738.634	0.27652	739.085	0.2339	739.085	0.21089	738.634	0.14239
739.116	0.26898	739.116	0.15467	739.116	0.14931	739.116	0.27657	739.567	0.23394	739.567	0.21066	739.116	0.14219
739.598	0.27776	739.598	0.15498	739.598	0.14954	739.598	0.27667	740.049	0.23388	740.049	0.21037	739.598	0.14198
740.08	0.28568	740.08	0.15522	740.08	0.14968	740.08	0.27665	740.531	0.23385	740.531	0.21015	740.08	0.14169
740.562	0.29229	740.562	0.15546	740.562	0.14982	740.562	0.27666	741.013	0.2337	741.013	0.20986	740.562	0.14137
741.045	0.29685	741.045	0.15565	741.045	0.14986	741.045	0.27652	741.495	0.23354	741.495	0.20963	741.045	0.14095
741.527	0.29876	741.527	0.15584	741.527	0.1499	741.527	0.27637	741.978	0.23323	741.978	0.2093	741.527	0.14051
742.009	0.29737	742.009	0.15597	742.009	0.14986	742.009	0.27604	742.46	0.2329	742.46	0.209	742.009	0.13999
742.491	0.29245	742.491	0.1561	742.491	0.14984	742.491	0.27571	742.942	0.23246	742.942	0.20862	742.491	0.13947
742.973	0.28403	742.973	0.15616	742.973	0.14975	742.973	0.27521	743.424	0.23206	743.424	0.2083	742.973	0.13892
743.455	0.27263	743.455	0.15622	743.455	0.14967	743.455	0.27474	743.906	0.2316	743.906	0.20791	743.455	0.1384
743.937	0.25887	743.937	0.15621	743.937	0.14952	743.937	0.27415	744.388	0.23121	744.388	0.20758	743.937	0.13789
744.42	0.24361	744.42	0.1562	744.42	0.14936	744.42	0.27364	744.87	0.23074	744.87	0.20717	744.42	0.13743
744.902	0.22752	744.902	0.15614	744.902	0.1491	744.902	0.27304	745.352	0.23029	745.352	0.20681	744.902	0.13697
745.384	0.21132	745.384	0.15608	745.384	0.14882	745.384	0.27254	745.835	0.2297	745.835	0.20634	745.384	0.13658
745.866	0.1954	745.866	0.15598	745.866	0.14846	745.866	0.27198	746.317	0.22911	746.317	0.20592	745.866	0.13618
746.348	0.18023	746.348	0.15589	746.348	0.14809	746.348	0.27153	746.799	0.22843	746.799	0.20542	746.348	0.13584
746.83	0.16591	746.83	0.15575	746.83	0.14768	746.83	0.27103	747.281	0.22784	747.281	0.205	746.83	0.1355
747.312	0.15272	747.312	0.15563	747.312	0.14732	747.312	0.27064	747.763	0.22725	747.763	0.20455	747.312	0.13518
747.794	0.14061	747.794	0.15548	747.794	0.14696	747.794	0.27023	748.245	0.22682	748.245	0.2042	747.794	0.13483
748.277	0.12977	748.277	0.15536	748.277	0.1467	748.277	0.26996	748.727	0.22643	748.727	0.20383	748.277	0.13448
748.759	0.12013	748.759	0.15525	748.759	0.14649	748.759	0.26967	749.209	0.22619	749.209	0.20356	748.759	0.13406
749.241	0.11185	749.241	0.1552	749.241	0.14641	749.241	0.26953	749.692	0.22596	749.692	0.20327	749.241	0.13361
749.723	0.10484	749.723	0.15519	749.723	0.14639	749.723	0.26941	750.174	0.22583	750.174	0.20309	749.723	0.13309
750.205	0.0992	750.205	0.15528	750.205	0.14649	750.205	0.26949	750.656	0.22571	750.656	0.20289	750.205	0.13258
750.687	0.09476	750.687	0.15545	750.687	0.14664	750.687	0.26963	751.138	0.22572	751.138	0.2028	750.687	0.13205
751.169	0.09155	751.169	0.15577	751.169	0.14691	751.169	0.27002	751.62	0.22577	751.62	0.20269	751.169	0.13157
751.652	0.08934	751.652	0.1562	751.652	0.14724	751.652	0.27051	752.102	0.22602	752.102	0.20267	751.652	0.13111
752.134	0.08811	752.134	0.15682	752.134	0.14771	752.134	0.27126	752.584	0.22636	752.584	0.2026	752.134	0.13073
752.616	0.08762	752.616	0.1576	752.616	0.14826	752.616	0.27211	753.066	0.22693	753.066	0.20259	752.616	0.13036
753.098	0.08787	753.098	0.15859	753.098	0.14898	753.098	0.2732	753.548	0.22763	753.548	0.20253	753.098	0.13005
753.58	0.08863	753.58	0.15974	753.58	0.14982	753.58	0.27436	754.031	0.22859	754.03	0.20257	753.58	0.12973
754.062	0.08993	754.062	0.16109	754.062	0.15085	754.062	0.27575	754.513	0.22971	754.513	0.2026	754.062	0.12945
754.544	0.09157	754.544	0.16258	754.544	0.152	754.544	0.2772	754.995	0.23111	754.995	0.2028	754.544	0.12916
755.027	0.0936	755.027	0.16425	755.027	0.15333	755.027	0.27888	755.477	0.23265	755.477	0.20305	755.027	0.12891
755.509	0.09585	755.509	0.16602	755.509	0.15475	755.509	0.28066	755.959	0.23441	755.959	0.20346	755.509	0.12865
755.991	0.09838	755.991	0.16795	755.991	0.15634	755.991	0.28268	756.441	0.23624	756.441	0.2039	755.991	0.12843
756.473	0.10106	756.473	0.16995	756.473	0.15799	756.473	0.28477	756.923	0.23821	756.923	0.20445	756.473	0.1282
756.955	0.10396	756.955	0.17209	756.955	0.15978	756.955	0.28708	757.405	0.24017	757.405	0.20495	756.955	0.12799
757.437	0.10698	757.437	0.17428	757.437	0.16162	757.437	0.28939	757.888	0.24223	757.888	0.20554	757.437	0.12775
757.919	0.11024	757.919	0.17657	757.919	0.16358	757.919	0.29184	758.37	0.24429	758.37	0.20608	757.919	0.12753
758.402	0.11368	758.402	0.17889	758.402	0.16554	758.402	0.29422	758.852	0.24648	758.852	0.20672	758.402	0.12729
758.884	0.11748	758.884	0.18127	758.884	0.16757	758.884	0.29665	759.334	0.24868	759.334	0.20736	758.884	0.12707
759.366	0.12164	759.366	0.18363	759.366	0.16956	759.366	0.29895	759.816	0.25099	759.816	0.20813	759.366	0.12683
759.848	0.12641	759.848	0.18601	759.848	0.17157	759.848	0.30124	760.298	0.25324	760.298	0.2089	759.848	0.12661
760.33	0.13179	760.33	0.18833	760.33	0.17348	760.33	0.30331	760.78	0.25549	760.78	0.20977	760.33	0.12637
760.812	0.13804	760.812	0.19061	760.812	0.17534	760.812	0.30531	761.262	0.25758	761.262	0.21062	760.812	0.12614
761.294	0.14516	761.294	0.19276	761.294	0.17706	761.294	0.30704	761.744	0.25961	761.744	0.21153	761.294	0.12587
761.777	0.15338	761.777	0.19483	761.777	0.1787	761.777	0.30868	762.227	0.26145	762.226	0.21238	761.777	0.12562
762.259	0.16269	762.259	0.19676	762.259	0.1802	762.259	0.31007	762.709	0.26324	762.709	0.21331	762.259	0.12534
762.741	0.1733	762.741	0.19862	762.741	0.18163	762.741	0.3114	763.191	0.26488	763.191	0.21419	762.741	0.12507
763.223	0.18509	763.223	0.20037	763.223	0.18293	763.223	0.31252	763.673	0.26648	763.673	0.21515	763.223	0.12478
763.705	0.19817	763.705	0.20208	763.705	0.18421	763.705	0.31363	764.155	0.26789	764.155	0.21605	763.705	0.12451
764.187	0.21223	764.187	0.2037	764.187	0.18538	764.187	0.31455	764.637	0.26922	764.637	0.21701	764.187	0.12422
764.669	0.22709	764.669	0.20531	764.669	0.18653	764.669	0.31544	765.119	0.2703	765.119	0.21789	764.669	0.12394
765.151	0.2421	765.151	0.20681	765.151	0.18757	765.151	0.31615	765.601	0.27128	765.601	0.21882	765.151	0.12363
765.634	0.25667	765.634	0.20828	765.634	0.18858	765.634	0.31683	766.083	0.27203	766.083	0.21967	765.634	0.12333
766.116	0.26979	766.116	0.20963	766.116	0.18947	766.116	0.31734	766.566	0.2727	766.566	0.22059	766.116	0.12303
766.598	0.28058	766.598	0.21093	766.598	0.19031	766.598	0.31786	767.048	0.27318	767.048	0.22143	766.598	0.12276
767.08	0.28797	767.08	0.2121	767.08	0.19103	767.08	0.31823	767.53	0.27357	767.53	0.22233	767.08	0.12248
767.562	0.29131	767.562	0.21319	767.562	0.19169	767.562	0.31858	768.012	0.2737	768.012	0.22311	767.562	0.12224
768.044	0.29014	768.044	0.21412	768.044	0.19221	768.044	0.31873	768.494	0.27368	768.494	0.22389	768.044	0.12198
768.526	0.28469	768.526	0.21492	768.526	0.19265	768.526	0.3188	768.976	0.27335	768.976	0.22451	768.526	0.12172
769.009	0.27553	769.009	0.21551	769.009	0.19293	769.009	0.31859	769.458	0.27286	769.458	0.2251	769.009	0.12142
769.491	0.26384	769.491	0.21594	769.491	0.19313	769.491	0.31826	769.94	0.27214	769.94	0.22554	769.491	0.12112
769.973	0.25077	769.973	0.21615	769.973	0.19318	769.973	0.31768	770.423	0.27139	770.423	0.22598	769.973	0.12077
770.455	0.23762	770.455	0.21624	770.455	0.19317	770.455	0.31704	770.905	0.27054	770.905	0.2263	770.455	0.12043
770.937	0.22527	770.937	0.21616	770.937	0.19303	770.937	0.31623	771.387	0.26975	771.387	0.22664	770.937	0.12007
771.419	0.2145	771.419	0.21601	771.419	0.19286	771.419	0.31544	771.869	0.26887	771.869	0.22684	771.419	0.11973
771.901	0.20557	771.901	0.21574	771.901	0.19259	771.901	0.31453	772.351	0.26802	772.351	0.22702	771.901	0.11939
772.384	0.19873	772.384	0.21542	772.384	0.1923	772.384	0.31368	772.833	0.26704	772.833	0.22701	772.384	0.11908
772.866	0.19383	772.866	0.215	772.866	0.19191	772.866	0.31272	773.315	0.26605	773.315	0.22695	772.866	0.11877
773.348	0.19086	773.348	0.21452	773.348	0.19153	773.348	0.31182	773.797	0.26493	773.797	0.22669	773.348	0.11849
773.83	0.18949	773.83	0.21392	773.83	0.19106	773.83	0.31083	774.279	0.26383	774.279	0.22639	773.83	0.1182
774.312	0.18964	774.312	0.21326	774.312	0.19059	774.312	0.30992	774.762	0.26266	774.761	0.22592	774.312	0.11791
774.794	0.19095	774.794	0.21246	774.794	0.19005	774.794	0.30893	775.244	0.26152	775.244	0.22543	774.794	0.11759
775.276	0.19331	775.276	0.21159	775.276	0.18951	775.276	0.30803	775.726	0.26031	775.726	0.22478	775.276	0.11727
775.758	0.19636	775.758	0.21061	775.758	0.18888	775.758	0.30705	776.208	0.25912	776.208	0.2241	775.758	0.11691
776.241	0.19997	776.241	0.20959	776.241	0.18823	776.241	0.30613	776.69	0.25785	776.69	0.22328	776.241	0.11656
776.723	0.20378	776.723	0.20848	776.723	0.18749	776.723	0.30511	777.172	0.25663	777.172	0.22245	776.723	0.1162
777.205	0.20769	777.205	0.20736	777.205	0.18674	777.205	0.30415	777.654	0.25536	777.654	0.2215	777.205	0.11588
777.687	0.21139	777.687	0.20619	777.687	0.1859	777.687	0.30309	778.136	0.25419	778.136	0.22059	777.687	0.11558
778.169	0.21484	778.169	0.20505	778.169	0.18508	778.169	0.30211	778.619	0.25299	778.619	0.2196	778.169	0.11537
778.651	0.21778	778.651	0.20389	778.651	0.18421	778.651	0.30105	779.101	0.25187	779.101	0.21864	778.651	0.1152
779.133	0.22021	779.133	0.20276	779.133	0.18337	779.133	0.30008	779.583	0.25069	779.583	0.21759	779.133	0.1151
779.615	0.22189	779.615	0.20161	779.615	0.18251	779.615	0.29903	780.065	0.24954	780.065	0.21656	779.615	0.11502
780.098	0.22285	780.098	0.20049	780.098	0.18169	780.098	0.29802	780.547	0.24832	780.547	0.21541	780.098	0.11498
780.58	0.2229	780.58	0.19934	780.58	0.18084	780.58	0.2969	781.029	0.24716	781.029	0.21429	780.58	0.11491
781.062	0.22215	781.062	0.19822	781.062	0.18002	781.062	0.2958	781.511	0.24602	781.511	0.2131	781.062	0.11483
781.544	0.22051	781.544	0.19707	781.544	0.17917	781.544	0.2946	781.993	0.24504	781.993	0.21198	781.544	0.1147
782.026	0.21818	782.026	0.19597	782.026	0.17836	782.026	0.29345	782.476	0.24412	782.475	0.21085	782.026	0.11456
782.508	0.21518	782.508	0.19486	782.508	0.17752	782.508	0.29224	782.958	0.24337	782.957	0.20983	782.508	0.11437
782.99	0.21176	782.99	0.19383	782.99	0.17673	782.99	0.29114	783.44	0.24261	783.44	0.20881	782.99	0.11419
783.473	0.20793	783.473	0.19283	783.473	0.17592	783.473	0.29003	783.922	0.24191	783.922	0.20789	783.473	0.11397
783.955	0.20397	783.955	0.19192	783.955	0.17519	783.955	0.28906	784.404	0.24111	784.404	0.20696	783.955	0.11379
784.437	0.19993	784.437	0.19107	784.437	0.17445	784.437	0.28812	784.886	0.24033	784.886	0.20612	784.437	0.1136
784.919	0.1961	784.919	0.19031	784.919	0.1738	784.919	0.28736	785.368	0.23948	785.368	0.20526	784.919	0.11347
785.401	0.19256	785.401	0.18961	785.401	0.17314	785.401	0.28663	785.85	0.23872	785.85	0.20448	785.401	0.11336
785.883	0.18961	785.883	0.18902	785.883	0.17255	785.883	0.28607	786.332	0.23798	786.332	0.20369	785.883	0.11333
786.365	0.18729	786.365	0.18846	786.365	0.17197	786.365	0.28552	786.814	0.23739	786.814	0.20299	786.365	0.11334
786.848	0.18584	786.848	0.18798	786.848	0.17146	786.848	0.28511	787.297	0.23683	787.297	0.20228	786.848	0.11341
787.33	0.18526	787.33	0.18752	787.33	0.17098	787.33	0.28469	787.779	0.2364	787.779	0.20166	787.33	0.1135
787.812	0.1857	787.812	0.18712	787.812	0.17061	787.812	0.28437	788.261	0.23596	788.261	0.20105	787.812	0.11364
788.294	0.18707	788.294	0.18672	788.294	0.17029	788.294	0.28403	788.743	0.23561	788.743	0.20055	788.294	0.11375
788.776	0.18946	788.776	0.18637	788.776	0.17009	788.776	0.28381	789.225	0.23526	789.225	0.20008	788.776	0.11388
789.258	0.19269	789.258	0.186	789.258	0.16994	789.258	0.28359	789.707	0.23503	789.707	0.19974	789.258	0.11397
789.74	0.19677	789.74	0.18566	789.74	0.16988	789.74	0.2835	790.189	0.23482	790.189	0.19943	789.74	0.11406
790.222	0.2014	790.222	0.18531	790.222	0.16981	790.222	0.28341	790.671	0.23475	790.671	0.19923	790.222	0.11413
790.705	0.20647	790.705	0.18498	790.705	0.16977	790.705	0.28342	791.154	0.23468	791.153	0.19904	790.705	0.11422
791.187	0.21158	791.187	0.18465	791.187	0.16966	791.187	0.28337	791.636	0.23469	791.636	0.19894	791.187	0.11431
791.669	0.2165	791.669	0.18436	791.669	0.16954	791.669	0.28336	792.118	0.23466	792.118	0.19882	791.669	0.11445
792.151	0.22077	792.151	0.18406	792.151	0.16934	792.151	0.28324	792.6	0.23468	792.6	0.19881	792.151	0.11461
792.633	0.22418	792.633	0.1838	792.633	0.16915	792.633	0.28313	793.082	0.23465	793.082	0.19882	792.633	0.11482
793.115	0.22637	793.115	0.18353	793.115	0.1689	793.115	0.2829	793.564	0.23469	793.564	0.19895	793.115	0.11505
793.597	0.22726	793.597	0.18328	793.597	0.16869	793.597	0.2827	794.046	0.23471	794.046	0.1991	793.597	0.11533
794.08	0.22666	794.08	0.18299	794.08	0.16845	794.08	0.2824	794.528	0.23481	794.528	0.19936	794.08	0.11561
794.562	0.22466	794.562	0.1827	794.562	0.16825	794.562	0.28215	795.01	0.23485	795.01	0.19961	794.562	0.11592
795.044	0.22122	795.044	0.18236	795.044	0.16802	795.044	0.28181	795.493	0.23492	795.493	0.19992	795.044	0.11621
795.526	0.21658	795.526	0.18201	795.526	0.16781	795.526	0.28151	795.975	0.23489	795.975	0.20016	795.526	0.1165
796.008	0.21087	796.008	0.18161	796.008	0.16754	796.008	0.28111	796.457	0.23483	796.457	0.20043	796.008	0.11676
796.49	0.20451	796.49	0.1812	796.49	0.16728	796.49	0.28075	796.939	0.23466	796.939	0.20064	796.49	0.11701
796.972	0.1977	796.972	0.18075	796.972	0.16695	796.972	0.2803	797.421	0.23449	797.421	0.2009	796.972	0.11725
797.455	0.19091	797.455	0.18029	797.455	0.16662	797.455	0.27989	797.903	0.23424	797.903	0.20114	797.455	0.1175
797.937	0.18432	797.937	0.17979	797.937	0.16623	797.937	0.27939	798.385	0.234	798.385	0.20144	797.937	0.11776
798.419	0.17829	798.419	0.17929	798.419	0.16587	798.419	0.27893	798.867	0.23369	798.867	0.20171	798.419	0.11807
798.901	0.17287	798.901	0.17874	798.901	0.16546	798.901	0.27837	799.35	0.23339	799.35	0.20205	798.901	0.11841
799.383	0.1683	799.383	0.1782	799.383	0.16508	799.383	0.27782	799.832	0.23304	799.832	0.20234	799.383	0.11882
799.865	0.16451	799.865	0.17762	799.865	0.16467	799.865	0.27715	800.314	0.23274	800.314	0.20269	799.865	0.11928
800.347	0.16166	800.347	0.17705	800.347	0.16429	800.347	0.27652	800.796	0.23243	800.796	0.20301	800.347	0.11981
800.83	0.15963	800.83	0.17644	800.83	0.16386	800.83	0.27581	801.278	0.23223	801.278	0.20341	800.83	0.12039
801.312	0.15852	801.312	0.17584	801.312	0.16344	801.312	0.27517	801.76	0.23205	801.76	0.20379	801.312	0.12103
801.794	0.15818	801.794	0.17519	801.794	0.16298	801.794	0.27452	802.242	0.23199	802.242	0.20425	801.794	0.12169
802.276	0.15867	802.276	0.17453	802.276	0.16253	802.276	0.27398	802.724	0.23191	802.724	0.20468	802.276	0.12241
802.758	0.15983	802.758	0.17383	802.758	0.16204	802.758	0.27344	803.207	0.23189	803.206	0.20516	802.758	0.12314
803.24	0.16171	803.24	0.17314	803.24	0.16158	803.24	0.27301	803.689	0.2318	803.688	0.20559	803.24	0.12393
803.722	0.16413	803.722	0.17242	803.722	0.1611	803.722	0.27254	804.171	0.23174	804.171	0.20609	803.722	0.12476
804.205	0.16714	804.205	0.17172	804.205	0.16065	804.205	0.27216	804.653	0.23162	804.653	0.20657	804.205	0.12566
804.687	0.17055	804.687	0.17099	804.687	0.16016	804.687	0.27172	805.135	0.23156	805.135	0.20717	804.687	0.12663
805.169	0.17442	805.169	0.17028	805.169	0.1597	805.169	0.27134	805.617	0.23147	805.617	0.20781	805.169	0.1277
805.651	0.17857	805.651	0.16954	805.651	0.1592	805.651	0.2709	806.099	0.23144	806.099	0.20861	805.651	0.12882
806.133	0.18305	806.133	0.16881	806.133	0.15873	806.133	0.27052	806.581	0.23137	806.581	0.20946	806.133	0.13002
806.615	0.18765	806.615	0.16807	806.615	0.15822	806.615	0.27008	807.063	0.23134	807.063	0.21043	806.615	0.13123
807.097	0.19243	807.097	0.16736	807.097	0.15774	807.097	0.26973	807.545	0.23127	807.545	0.21141	807.097	0.13247
807.58	0.19715	807.58	0.16666	807.58	0.15725	807.58	0.26934	808.028	0.23127	808.028	0.21248	807.58	0.13367
808.062	0.20186	808.062	0.16601	808.062	0.1568	808.062	0.26905	808.51	0.23129	808.51	0.21352	808.062	0.13489
808.544	0.20635	808.544	0.16537	808.544	0.15633	808.544	0.26874	808.992	0.23147	808.992	0.21465	808.544	0.13611
809.026	0.21068	809.026	0.16475	809.026	0.15589	809.026	0.26854	809.474	0.23173	809.474	0.21578	809.026	0.13737
809.508	0.21465	809.508	0.16412	809.508	0.15542	809.508	0.26833	809.956	0.23219	809.956	0.21699	809.508	0.13866
809.99	0.21833	809.99	0.16349	809.99	0.155	809.99	0.26821	810.438	0.23271	810.438	0.2182	809.99	0.14004
810.472	0.22151	810.472	0.16281	810.472	0.15457	810.472	0.26806	810.92	0.23337	810.92	0.21949	810.472	0.14147
810.955	0.22423	810.955	0.16214	810.955	0.15421	810.955	0.26798	811.403	0.23404	811.402	0.22076	810.955	0.14297
811.437	0.2263	811.437	0.16145	811.437	0.15385	811.437	0.26785	811.885	0.23479	811.885	0.2221	811.437	0.1445
811.919	0.22781	811.919	0.16079	811.919	0.15356	811.919	0.26779	812.367	0.23549	812.367	0.22342	811.919	0.14609
812.401	0.22863	812.401	0.16012	812.401	0.15326	812.401	0.26768	812.849	0.23624	812.849	0.22483	812.401	0.1477
812.883	0.22888	812.883	0.15949	812.883	0.15299	812.883	0.26766	813.331	0.2369	813.331	0.22622	812.883	0.14936
813.365	0.22847	813.365	0.15888	813.365	0.15268	813.365	0.26762	813.813	0.23756	813.813	0.2277	813.365	0.15103
813.847	0.22754	813.847	0.15832	813.847	0.15239	813.847	0.26767	814.295	0.23809	814.295	0.22914	813.847	0.15274
814.329	0.22597	814.329	0.15778	814.329	0.15206	814.329	0.26769	814.777	0.23859	814.777	0.23062	814.329	0.15442
814.812	0.22393	814.812	0.1573	814.812	0.15176	814.812	0.2678	815.259	0.23895	815.259	0.23203	814.812	0.15611
815.294	0.2213	815.294	0.15685	815.294	0.15146	815.294	0.26787	815.741	0.23933	815.741	0.23346	815.294	0.15776
815.776	0.21828	815.776	0.15646	815.776	0.15123	815.776	0.268	816.224	0.23966	816.223	0.23481	815.776	0.15941
816.258	0.2148	816.258	0.15607	816.258	0.151	816.258	0.26807	816.706	0.24011	816.706	0.23621	816.258	0.16106
816.74	0.21108	816.74	0.1557	816.74	0.15083	816.74	0.26821	817.188	0.24061	817.188	0.23755	816.74	0.16276
817.222	0.20704	817.222	0.1553	817.222	0.15067	817.222	0.2683	817.67	0.24126	817.67	0.23896	817.222	0.1645
817.704	0.20286	817.704	0.15491	817.704	0.15056	817.704	0.26846	818.152	0.24195	818.152	0.24032	817.704	0.16632
818.187	0.19846	818.187	0.1545	818.187	0.15044	818.187	0.26859	818.634	0.24273	818.634	0.2417	818.187	0.16816
818.669	0.19401	818.669	0.15412	818.669	0.15038	818.669	0.26881	819.116	0.24349	819.116	0.243	818.669	0.17002
819.151	0.18941	819.151	0.15377	819.151	0.15031	819.151	0.26901	819.598	0.2443	819.598	0.24432	819.151	0.17181
819.633	0.18488	819.633	0.1535	819.633	0.1503	819.633	0.26931	820.081	0.24509	820.08	0.24558	819.633	0.17354
820.115	0.18034	820.115	0.15328	820.115	0.15029	820.115	0.26961	820.563	0.24597	820.563	0.2469	820.115	0.17517
820.597	0.17598	820.597	0.15314	820.597	0.15032	820.597	0.27002	821.045	0.24684	821.045	0.24818	820.597	0.17672
821.079	0.17174	821.079	0.15303	821.079	0.15035	821.079	0.27041	821.527	0.24782	821.527	0.24953	821.079	0.17819
821.562	0.16777	821.562	0.15299	821.562	0.15044	821.562	0.27089	822.009	0.24878	822.009	0.25082	821.562	0.17962
822.044	0.16399	822.044	0.15297	822.044	0.15054	822.044	0.27132	822.491	0.24979	822.491	0.25213	822.044	0.18099
822.526	0.16054	822.526	0.15302	822.526	0.15072	822.526	0.27182	822.973	0.25075	822.973	0.25333	822.526	0.18234
823.008	0.1573	823.008	0.15307	823.008	0.15092	823.008	0.27227	823.455	0.25174	823.455	0.25451	823.008	0.18363
823.49	0.15441	823.49	0.15319	823.49	0.1512	823.49	0.27277	823.938	0.25268	823.937	0.25558	823.49	0.18491
823.972	0.15174	823.972	0.15331	823.972	0.15148	823.972	0.27325	824.42	0.25367	824.42	0.25667	823.972	0.18615
824.454	0.14942	824.454	0.15347	824.454	0.1518	824.454	0.27382	824.902	0.25463	824.902	0.25772	824.454	0.18743
824.936	0.1473	824.936	0.15362	824.936	0.15208	824.936	0.27439	825.384	0.25566	825.384	0.25883	824.936	0.1887
825.419	0.14549	825.419	0.15379	825.419	0.15238	825.419	0.27508	825.866	0.25665	825.866	0.25991	825.419	0.19002
825.901	0.14386	825.901	0.15393	825.901	0.15265	825.901	0.27578	826.348	0.25768	826.348	0.26105	825.901	0.19132
826.383	0.14251	826.383	0.15409	826.383	0.15296	826.383	0.27661	826.83	0.25864	826.83	0.26214	826.383	0.19262
826.865	0.14132	826.865	0.15424	826.865	0.15327	826.865	0.27745	827.312	0.25964	827.312	0.26327	826.865	0.19386
827.347	0.14038	827.347	0.15443	827.347	0.15365	827.347	0.27839	827.794	0.26059	827.794	0.26434	827.347	0.19505
827.829	0.13955	827.829	0.15462	827.829	0.15404	827.829	0.27931	828.277	0.26162	828.277	0.26546	827.829	0.19618
828.311	0.13892	828.311	0.15485	828.311	0.15449	828.311	0.28033	828.759	0.26262	828.759	0.26653	828.311	0.1973
828.793	0.13832	828.793	0.15509	828.793	0.15494	828.793	0.28131	829.241	0.26369	829.241	0.26765	828.793	0.1984
829.276	0.13783	829.276	0.15538	829.276	0.15546	829.276	0.28238	829.723	0.26472	829.723	0.26867	829.276	0.19952
829.758	0.1373	829.758	0.1557	829.758	0.156	829.758	0.28342	830.205	0.26579	830.205	0.26969	829.758	0.20062
830.24	0.13678	830.24	0.15609	830.24	0.15664	830.24	0.28455	830.687	0.2668	830.687	0.27057	830.24	0.2017
830.722	0.13616	830.722	0.15653	830.722	0.15733	830.722	0.28567	831.169	0.26786	831.169	0.2714	830.722	0.20271
831.204	0.1355	831.204	0.15706	831.204	0.15816	831.204	0.28691	831.651	0.26893	831.651	0.27211	831.204	0.20368
831.686	0.13471	831.686	0.15767	831.686	0.15907	831.686	0.28817	832.134	0.27014	832.133	0.27284	831.686	0.20457
832.168	0.13386	832.168	0.1584	832.168	0.16011	832.168	0.28957	832.616	0.27142	832.615	0.2735	832.168	0.20546
832.651	0.13284	832.651	0.15922	832.651	0.16123	832.651	0.291	833.098	0.27288	833.098	0.27423	832.651	0.2063
833.133	0.13176	833.133	0.1602	833.133	0.16249	833.133	0.29258	833.58	0.2744	833.58	0.27493	833.133	0.20717
833.615	0.13051	833.615	0.16131	833.615	0.16383	833.615	0.29419	834.062	0.27608	834.062	0.27571	833.615	0.20801
834.097	0.12922	834.097	0.16262	834.097	0.16532	834.097	0.29593	834.544	0.27778	834.544	0.27647	834.097	0.20884
834.579	0.1278	834.579	0.16411	834.579	0.16689	834.579	0.29769	835.026	0.27962	835.026	0.27733	834.579	0.2096
835.061	0.12638	835.061	0.1658	835.061	0.16859	835.061	0.29959	835.508	0.28151	835.508	0.27819	835.061	0.21031
835.543	0.12489	835.543	0.16766	835.543	0.17035	835.543	0.30149	835.99	0.28355	835.99	0.27917	835.543	0.21092
836.026	0.12344	836.026	0.16967	836.026	0.1722	836.026	0.30352	836.472	0.28564	836.472	0.28018	836.026	0.21151
836.508	0.12196	836.508	0.17177	836.508	0.17404	836.508	0.30552	836.955	0.28785	836.955	0.28129	836.508	0.21203
836.99	0.12057	836.99	0.17395	836.99	0.17591	836.99	0.30756	837.437	0.29002	837.437	0.28237	836.99	0.21258
837.472	0.11918	837.472	0.17611	837.472	0.17771	837.472	0.30946	837.919	0.29218	837.919	0.2835	837.472	0.21311
837.954	0.11792	837.954	0.17825	837.954	0.17949	837.954	0.31129	838.401	0.29419	838.401	0.28453	837.954	0.21367
838.436	0.11672	838.436	0.18029	838.436	0.18118	838.436	0.31285	838.883	0.29613	838.883	0.28559	838.436	0.21422
838.918	0.11571	838.918	0.18222	838.918	0.1828	838.918	0.31424	839.365	0.29789	839.365	0.28656	838.918	0.21481
839.4	0.11483	839.4	0.18397	839.4	0.18428	839.4	0.31532	839.847	0.29959	839.847	0.28758	839.4	0.2154
839.883	0.11417	839.883	0.18554	839.883	0.18565	839.883	0.31623	840.33	0.30112	840.329	0.28855	839.883	0.21605
840.365	0.11365	840.365	0.18687	840.365	0.18681	840.365	0.31685	840.812	0.30254	840.812	0.28958	840.365	0.21669
840.847	0.11338	840.847	0.18797	840.847	0.1878	840.847	0.31731	841.294	0.30369	841.294	0.29052	840.847	0.21737
841.329	0.11326	841.329	0.18879	841.329	0.18853	841.329	0.3175	841.776	0.30457	841.776	0.29142	841.329	0.21801
841.811	0.11338	841.811	0.18936	841.811	0.18904	841.811	0.31753	842.258	0.30505	842.258	0.29215	841.811	0.21862
842.293	0.11362	842.293	0.18961	842.293	0.18926	842.293	0.31726	842.74	0.30518	842.74	0.2928	842.293	0.21913
842.775	0.11406	842.775	0.18959	842.775	0.18926	842.775	0.31682	843.222	0.3049	843.222	0.29325	842.775	0.21959
843.258	0.11455	843.258	0.18924	843.258	0.18898	843.258	0.31609	843.704	0.30438	843.704	0.29366	843.258	0.21997
843.74	0.11511	843.74	0.1886	843.74	0.18849	843.74	0.31522	844.186	0.30357	844.186	0.29391	843.74	0.22034
844.222	0.1156	844.222	0.18764	844.222	0.18776	844.222	0.3141	844.668	0.30262	844.668	0.29414	844.222	0.22069
844.704	0.11603	844.704	0.18643	844.704	0.18685	844.704	0.31289	845.151	0.30148	845.15	0.29423	844.704	0.22106
845.186	0.11627	845.186	0.18495	845.186	0.18575	845.186	0.31147	845.633	0.30025	845.633	0.29426	845.186	0.2214
845.668	0.11638	845.668	0.1833	845.668	0.18453	845.668	0.31	846.115	0.29883	846.115	0.2941	845.668	0.22174
846.15	0.11629	846.15	0.18148	846.15	0.18317	846.15	0.30835	846.597	0.29734	846.597	0.29386	846.15	0.22201
846.633	0.11613	846.633	0.17955	846.633	0.18175	846.633	0.30666	847.079	0.29568	847.079	0.29345	846.633	0.22225
847.115	0.11591	847.115	0.17753	847.115	0.18023	847.115	0.30482	847.561	0.29399	847.561	0.29299	847.115	0.22243
847.597	0.1158	847.597	0.17546	847.597	0.1787	847.597	0.30295	848.043	0.29218	848.043	0.2924	847.597	0.2226
848.079	0.11582	848.079	0.17333	848.079	0.17709	848.079	0.30094	848.525	0.29034	848.525	0.29181	848.079	0.22275
848.561	0.11618	848.561	0.1712	848.561	0.17548	848.561	0.29893	849.008	0.28839	849.007	0.29112	848.561	0.22292
849.043	0.11688	849.043	0.16904	849.043	0.17383	849.043	0.29682	849.49	0.28639	849.49	0.29042	849.043	0.22307
849.525	0.11807	849.525	0.16692	849.525	0.1722	849.525	0.29472	849.972	0.28425	849.972	0.28959	849.525	0.22324
850.008	0.11973	850.008	0.1648	850.008	0.17056	850.008	0.29256	850.454	0.28207	850.454	0.28875	850.008	0.22337
850.49	0.12194	850.49	0.16273	850.49	0.16897	850.49	0.29046	850.936	0.27979	850.936	0.28777	850.49	0.22349
850.972	0.12459	850.972	0.16067	850.972	0.16739	850.972	0.28834	851.418	0.27751	851.418	0.28677	850.972	0.22357
851.454	0.1277	851.454	0.15864	851.454	0.16588	851.454	0.28631	851.9	0.27515	851.9	0.28563	851.454	0.22364
851.936	0.13107	851.936	0.15658	851.936	0.16436	851.936	0.28427	852.382	0.2728	852.382	0.28445	851.936	0.22366
852.418	0.13462	852.418	0.15454	852.418	0.16289	852.418	0.28232	852.865	0.27035	852.864	0.28311	852.418	0.22366
852.9	0.13804	852.9	0.15249	852.9	0.16141	852.9	0.28035	853.347	0.26787	853.347	0.28171	852.9	0.22354
853.383	0.14118	853.383	0.15048	853.383	0.15995	853.383	0.27843	853.829	0.26525	853.829	0.28017	853.383	0.22331
853.865	0.14367	853.865	0.14849	853.865	0.15847	853.865	0.27644	854.311	0.26259	854.311	0.2786	853.865	0.22289
854.347	0.14535	854.347	0.14658	854.347	0.15701	854.347	0.27447	854.793	0.25979	854.793	0.27691	854.347	0.22231
854.829	0.14588	854.829	0.14471	854.829	0.15551	854.829	0.27239	855.275	0.25697	855.275	0.27523	854.829	0.22152
855.311	0.14524	855.311	0.1429	855.311	0.15402	855.311	0.2703	855.757	0.25403	855.757	0.27343	855.311	0.22059
855.793	0.14328	855.793	0.1411	855.793	0.1525	855.793	0.2681	856.239	0.25104	856.239	0.27157	855.793	0.21948
856.275	0.14017	856.275	0.13933	856.275	0.15098	856.275	0.26588	856.721	0.24791	856.721	0.26952	856.275	0.21824
856.757	0.13601	856.757	0.13755	856.757	0.14943	856.757	0.26355	857.204	0.2447	857.203	0.26733	856.757	0.2168
857.24	0.13117	857.24	0.1358	857.24	0.14791	857.24	0.26123	857.686	0.24133	857.686	0.2649	857.24	0.21517
857.722	0.12586	857.722	0.13404	857.722	0.14636	857.722	0.25884	858.168	0.23788	858.168	0.26233	857.722	0.21328
858.204	0.1205	858.204	0.13233	858.204	0.14484	858.204	0.25647	858.65	0.23428	858.65	0.25955	858.204	0.21116
858.686	0.11525	858.686	0.13062	858.686	0.14329	858.686	0.25403	859.132	0.2306	859.132	0.25669	858.686	0.20877
859.168	0.1104	859.168	0.12895	859.168	0.14174	859.168	0.25162	859.614	0.22677	859.614	0.25367	859.168	0.20616
859.65	0.10599	859.65	0.12728	859.65	0.14013	859.65	0.24912	860.096	0.22284	860.096	0.25058	859.65	0.20332
860.132	0.10216	860.132	0.12565	860.132	0.13852	860.132	0.24663	860.578	0.21874	860.578	0.24733	860.132	0.20031
860.615	0.09888	860.615	0.12404	860.615	0.13687	860.615	0.24406	861.061	0.21456	861.06	0.244	860.615	0.19709
861.097	0.09622	861.097	0.1225	861.097	0.13524	861.097	0.24151	861.543	0.21025	861.543	0.24049	861.097	0.19373
861.579	0.09413	861.579	0.12101	861.579	0.13359	861.579	0.23889	862.025	0.20593	862.025	0.23689	861.579	0.19019
862.061	0.09269	862.061	0.11959	862.061	0.13197	862.061	0.23629	862.507	0.20155	862.507	0.23316	862.061	0.18654
862.543	0.09185	862.543	0.11819	862.543	0.13033	862.543	0.23362	862.989	0.19721	862.989	0.2294	862.543	0.18276
863.025	0.09171	863.025	0.11681	863.025	0.1287	863.025	0.23094	863.471	0.19283	863.471	0.22555	863.025	0.17892
863.507	0.09223	863.507	0.1154	863.507	0.12702	863.507	0.22816	863.953	0.1885	863.953	0.22173	863.507	0.17501
863.99	0.09354	863.99	0.11398	863.99	0.12534	863.99	0.22535	864.435	0.18411	864.435	0.21788	863.99	0.17109
864.472	0.09563	864.472	0.11253	864.472	0.12362	864.472	0.22246	864.917	0.17975	864.917	0.2141	864.472	0.16713
864.954	0.09863	864.954	0.11108	864.954	0.12192	864.954	0.21957	865.399	0.17535	865.399	0.21033	864.954	0.16319
865.436	0.10253	865.436	0.10963	865.436	0.12022	865.436	0.21666	865.882	0.17102	865.882	0.20666	865.436	0.15926
865.918	0.10745	865.918	0.10823	865.918	0.11856	865.918	0.21382	866.364	0.16671	866.364	0.20304	865.918	0.15539
866.4	0.11333	866.4	0.10685	866.4	0.1169	866.4	0.211	866.846	0.16251	866.846	0.19953	866.4	0.15158
866.882	0.12024	866.882	0.10551	866.882	0.11526	866.882	0.20828	867.328	0.15837	867.328	0.19607	866.882	0.1479
867.365	0.12805	867.365	0.10419	867.365	0.1136	867.365	0.20558	867.81	0.15438	867.81	0.19272	867.365	0.14434
867.847	0.13676	867.847	0.1029	867.847	0.11194	867.847	0.20298	868.292	0.15049	868.292	0.18943	867.847	0.14093
868.329	0.14614	868.329	0.10164	868.329	0.11028	868.329	0.20041	868.774	0.14677	868.774	0.18628	868.329	0.13765
868.811	0.15609	868.811	0.10044	868.811	0.10867	868.811	0.19794	869.256	0.14318	869.256	0.18321	868.811	0.13453
869.293	0.16627	869.293	0.09929	869.293	0.10711	869.293	0.19553	869.739	0.13976	869.739	0.18033	869.293	0.13154
869.775	0.1765	869.775	0.09819	869.775	0.10564	869.775	0.19324	870.221	0.13646	870.221	0.17757	869.775	0.12872
870.257	0.18641	870.257	0.09713	870.257	0.10423	870.257	0.19102	870.703	0.13331	870.703	0.17501	870.257	0.12605
870.739	0.19584	870.739	0.09609	870.739	0.10289	870.739	0.18892	871.185	0.13025	871.185	0.17258	870.739	0.12356
871.222	0.2044	871.222	0.09504	871.222	0.10158	871.222	0.18686	871.667	0.12734	871.667	0.17034	871.222	0.12123
871.704	0.21192	871.704	0.09399	871.704	0.10032	871.704	0.18491	872.149	0.12454	872.149	0.16823	871.704	0.11908
872.186	0.21797	872.186	0.09294	872.186	0.09908	872.186	0.18299	872.631	0.12194	872.631	0.16632	872.186	0.11706
872.668	0.22237	872.668	0.09194	872.668	0.09791	872.668	0.18118	873.113	0.1195	873.113	0.16455	872.668	0.11519
873.15	0.22472	873.15	0.09098	873.15	0.09679	873.15	0.17941	873.596	0.11731	873.596	0.16298	873.15	0.11341
873.632	0.22496	873.632	0.0901	873.632	0.09575	873.632	0.17777	874.078	0.11529	874.077	0.16154	873.632	0.11174
874.114	0.22291	874.114	0.08926	874.114	0.09475	874.114	0.17616	874.56	0.11347	874.56	0.16028	874.114	0.11015
874.597	0.21881	874.597	0.08845	874.597	0.09381	874.597	0.17467	875.042	0.11176	875.042	0.15911	874.597	0.10866
875.079	0.21278	875.079	0.08765	875.079	0.09288	875.079	0.17321	875.524	0.11018	875.524	0.1581	875.079	0.10726
875.561	0.20527	875.561	0.08685	875.561	0.09199	875.561	0.17187	876.006	0.10865	876.006	0.15716	875.561	0.10598
876.043	0.19655	876.043	0.08604	876.043	0.09112	876.043	0.17059	876.488	0.10723	876.488	0.15637	876.043	0.10483
876.525	0.18713	876.525	0.08525	876.525	0.0903	876.525	0.16947	876.97	0.10587	876.97	0.15566	876.525	0.10382
877.007	0.17722	877.007	0.08448	877.007	0.08953	877.007	0.16844	877.452	0.10465	877.452	0.15509	877.007	0.10295
877.489	0.16722	877.489	0.08375	877.489	0.08882	877.489	0.16757	877.935	0.10353	877.934	0.15459	877.489	0.10223
877.971	0.15724	877.971	0.08306	877.971	0.08814	877.971	0.16677	878.417	0.10256	878.417	0.1542	877.971	0.10164
878.454	0.14753	878.454	0.08242	878.454	0.08751	878.454	0.16607	878.899	0.1017	878.899	0.15387	878.454	0.10117
878.936	0.1381	878.936	0.08179	878.936	0.0869	878.936	0.16541	879.381	0.10097	879.381	0.15363	878.936	0.1008
879.418	0.12916	879.418	0.0812	879.418	0.08632	879.418	0.16481	879.863	0.10036	879.863	0.15343	879.418	0.10055
879.9	0.12069	879.9	0.08063	879.9	0.08578	879.9	0.16425	880.345	0.0999	880.345	0.15335	879.9	0.10037
880.382	0.11288	880.382	0.08011	880.382	0.08531	880.382	0.16379	880.827	0.09956	880.827	0.15333	880.382	0.10029
880.864	0.1057	880.864	0.07963	880.864	0.0849	880.864	0.1634	881.309	0.09937	881.309	0.15344	880.864	0.10029
881.346	0.09929	881.346	0.0792	881.346	0.08458	881.346	0.16316	881.792	0.09929	881.791	0.1536	881.346	0.10039
881.829	0.09357	881.829	0.0788	881.829	0.08429	881.829	0.16301	882.274	0.09934	882.274	0.15386	881.829	0.10055
882.311	0.08859	882.311	0.07842	882.311	0.08405	882.311	0.16297	882.756	0.09944	882.756	0.15414	882.311	0.10081
882.793	0.08422	882.793	0.07803	882.793	0.08381	882.793	0.16299	883.238	0.09964	883.238	0.15448	882.793	0.10113
883.275	0.08047	883.275	0.07765	883.275	0.08359	883.275	0.1631	883.72	0.09989	883.72	0.15481	883.275	0.10154
883.757	0.07722	883.757	0.07728	883.757	0.08338	883.757	0.16324	884.202	0.10023	884.202	0.1552	883.757	0.10202
884.239	0.07447	884.239	0.07695	884.239	0.08322	884.239	0.16347	884.684	0.10063	884.684	0.15559	884.239	0.10258
884.721	0.07212	884.721	0.07665	884.721	0.08311	884.721	0.16373	885.166	0.10113	885.166	0.15605	884.721	0.10322
885.204	0.07015	885.204	0.07641	885.204	0.08307	885.204	0.16408	885.648	0.10168	885.648	0.15652	885.204	0.10395
885.686	0.06847	885.686	0.07619	885.686	0.08307	885.686	0.16445	886.131	0.1023	886.13	0.15705	885.686	0.10474
886.168	0.06706	886.168	0.07599	886.168	0.0831	886.168	0.16486	886.613	0.10295	886.612	0.15758	886.168	0.1056
886.65	0.06581	886.65	0.07576	886.65	0.08312	886.65	0.16527	887.095	0.10365	887.095	0.15815	886.65	0.1065
887.132	0.06473	887.132	0.07552	887.132	0.08314	887.132	0.16572	887.577	0.10436	887.577	0.15871	887.132	0.10744
887.614	0.06377	887.614	0.07526	887.614	0.08317	887.614	0.1662	888.059	0.10512	888.059	0.15931	887.614	0.10836
888.096	0.06294	888.096	0.07502	888.096	0.08323	888.096	0.16677	888.541	0.1059	888.541	0.15989	888.096	0.10926
888.578	0.06219	888.578	0.07479	888.578	0.08333	888.578	0.16741	889.023	0.10673	889.023	0.16051	888.578	0.11012
889.061	0.06157	889.061	0.07461	889.061	0.08349	889.061	0.16817	889.505	0.10755	889.505	0.1611	889.061	0.11094
889.543	0.06101	889.543	0.07445	889.543	0.08369	889.543	0.16898	889.987	0.1084	889.987	0.16171	889.543	0.11171
890.025	0.06053	890.025	0.07432	890.025	0.08391	890.025	0.16986	890.47	0.10923	890.47	0.16228	890.025	0.11248
890.507	0.06007	890.507	0.07421	890.507	0.08412	890.507	0.17071	890.952	0.11006	890.952	0.16287	890.507	0.11324
890.989	0.05967	890.989	0.07411	890.989	0.08432	890.989	0.17156	891.434	0.11086	891.434	0.16341	890.989	0.11402
891.471	0.05929	891.471	0.07403	891.471	0.08448	891.471	0.17234	891.916	0.11168	891.916	0.16396	891.471	0.11481
891.953	0.05897	891.953	0.07399	891.953	0.08465	891.953	0.17311	892.398	0.11249	892.398	0.16449	891.953	0.11561
892.436	0.05867	892.436	0.07399	892.436	0.08482	892.436	0.17383	892.88	0.11332	892.88	0.16504	892.436	0.11639
892.918	0.05844	892.918	0.07403	892.918	0.08502	892.918	0.17457	893.362	0.11413	893.362	0.16556	892.918	0.11715
893.4	0.05823	893.4	0.07409	893.4	0.08521	893.4	0.17527	893.844	0.11494	893.844	0.16611	893.4	0.11785
893.882	0.05806	893.882	0.07415	893.882	0.08543	893.882	0.17599	894.327	0.11571	894.326	0.16661	893.882	0.1185
894.364	0.05787	894.364	0.07418	894.364	0.08563	894.364	0.17666	894.809	0.11646	894.809	0.16711	894.364	0.11908
894.846	0.05771	894.846	0.07418	894.846	0.08584	894.846	0.17735	895.291	0.11718	895.291	0.16755	894.846	0.11963
895.328	0.05754	895.328	0.07415	895.328	0.08603	895.328	0.17798	895.773	0.11791	895.773	0.16799	895.328	0.12014
895.811	0.0574	895.811	0.07413	895.811	0.08625	895.811	0.17864	896.255	0.11864	896.255	0.16838	895.811	0.12066
896.293	0.05727	896.293	0.07412	896.293	0.08648	896.293	0.17925	896.737	0.1194	896.737	0.16879	896.293	0.12116
896.775	0.05719	896.775	0.07414	896.775	0.08675	896.775	0.17989	897.219	0.12014	897.219	0.16919	896.775	0.12168
897.257	0.05713	897.257	0.07417	897.257	0.08702	897.257	0.18048	897.701	0.12089	897.701	0.16962	897.257	0.1222
897.739	0.05711	897.739	0.07423	897.739	0.0873	897.739	0.18109	898.183	0.12158	898.183	0.17003	897.739	0.12274
898.221	0.05709	898.221	0.07428	898.221	0.08754	898.221	0.18164	898.666	0.12224	898.665	0.17047	898.221	0.12327
898.703	0.05709	898.703	0.07433	898.703	0.08776	898.703	0.18221	899.148	0.12281	899.148	0.17089	898.703	0.12379
899.186	0.05707	899.186	0.07438	899.186	0.08792	899.186	0.18273	899.63	0.12335	899.63	0.17134	899.186	0.12429
899.668	0.05709	899.668	0.07445	899.668	0.08806	899.668	0.18328	900.112	0.12384	900.112	0.17177	899.668	0.12478
900.15	0.05711	900.15	0.07454	900.15	0.08818	900.15	0.18382	900.594	0.12433	900.594	0.17223	900.15	0.12523
900.632	0.05717	900.632	0.07467	900.632	0.0883	900.632	0.18439	901.076	0.12479	901.076	0.17268	900.632	0.12567
901.114	0.05723	901.114	0.07481	901.114	0.08841	901.114	0.18492	901.558	0.1253	901.558	0.17317	901.114	0.12609
901.596	0.05731	901.596	0.07496	901.596	0.08853	901.596	0.18546	902.04	0.12582	902.04	0.17364	901.596	0.12653
902.078	0.05737	902.078	0.0751	902.078	0.08864	902.078	0.18593	902.523	0.1264	902.523	0.17416	902.078	0.12697
902.561	0.05744	902.561	0.07522	902.561	0.08875	902.561	0.18637	903.005	0.12701	903.005	0.17466	902.561	0.12745
903.043	0.05749	903.043	0.07533	903.043	0.08887	903.043	0.18674	903.487	0.12771	903.487	0.1752	903.043	0.12796
903.525	0.05757	903.525	0.07545	903.525	0.08902	903.525	0.18711	903.969	0.12845	903.969	0.17572	903.525	0.1285
904.007	0.05764	904.007	0.07557	904.007	0.08918	904.007	0.18744	904.451	0.12927	904.451	0.1763	904.007	0.12906
904.489	0.05774	904.489	0.07573	904.489	0.08937	904.489	0.18781	904.933	0.1301	904.933	0.17686	904.489	0.12965
904.971	0.05784	904.971	0.07589	904.971	0.08954	904.971	0.18816	905.415	0.13096	905.415	0.17747	904.971	0.13024
905.453	0.05796	905.453	0.07605	905.453	0.08971	905.453	0.18857	905.897	0.13179	905.897	0.17806	905.453	0.13086
905.935	0.05805	905.935	0.07619	905.935	0.08983	905.935	0.18895	906.38	0.13262	906.379	0.17869	905.935	0.13148
906.418	0.05816	906.418	0.07633	906.418	0.08992	906.418	0.18939	906.862	0.1334	906.861	0.1793	906.418	0.13213
906.9	0.05824	906.9	0.07644	906.9	0.08999	906.9	0.1898	907.344	0.1342	907.344	0.17994	906.9	0.13279
907.382	0.05836	907.382	0.07657	907.382	0.09009	907.382	0.19027	907.826	0.13496	907.826	0.18055	907.382	0.13349
907.864	0.05847	907.864	0.07671	907.864	0.0902	907.864	0.19072	908.308	0.13577	908.308	0.1812	907.864	0.13422
908.346	0.05863	908.346	0.07687	908.346	0.09037	908.346	0.1912	908.79	0.13656	908.79	0.18183	908.346	0.135
908.828	0.05878	908.828	0.07704	908.828	0.09057	908.828	0.19166	909.272	0.13739	909.272	0.18249	908.828	0.13582
909.31	0.05897	909.31	0.07721	909.31	0.0908	909.31	0.19213	909.754	0.1382	909.754	0.18313	909.31	0.13671
909.793	0.05914	909.793	0.07736	909.793	0.09102	909.793	0.19255	910.236	0.13902	910.236	0.1838	909.793	0.13766
910.275	0.05932	910.275	0.07751	910.275	0.09125	910.275	0.19297	910.718	0.13981	910.718	0.18443	910.275	0.13867
910.757	0.05948	910.757	0.07765	910.757	0.09145	910.757	0.19335	911.201	0.14062	911.201	0.18509	910.757	0.13973
911.239	0.05966	911.239	0.07781	911.239	0.09165	911.239	0.19376	911.683	0.1414	911.683	0.18571	911.239	0.14084
911.721	0.05983	911.721	0.07801	911.721	0.09185	911.721	0.19418	912.165	0.14222	912.165	0.18636	911.721	0.14195
912.203	0.06004	912.203	0.07825	912.203	0.09208	912.203	0.19466	912.647	0.14302	912.647	0.18696	912.203	0.14307
912.685	0.06025	912.685	0.07852	912.685	0.0923	912.685	0.19516	913.129	0.14385	913.129	0.18757	912.685	0.14416
913.168	0.06049	913.168	0.0788	913.168	0.09254	913.168	0.19572	913.611	0.14464	913.611	0.18812	913.168	0.14522
913.65	0.06071	913.65	0.07908	913.65	0.09277	913.65	0.19627	914.093	0.14543	914.093	0.18865	913.65	0.1462
914.132	0.06096	914.132	0.07934	914.132	0.093	914.132	0.19686	914.575	0.14613	914.575	0.18909	914.132	0.14712
914.614	0.06119	914.614	0.07958	914.614	0.09323	914.614	0.19742	915.058	0.1468	915.058	0.1895	914.614	0.14793
915.096	0.06147	915.096	0.07982	915.096	0.09348	915.096	0.19802	915.54	0.14739	915.54	0.1898	915.096	0.14865
915.578	0.06176	915.578	0.08005	915.578	0.09375	915.578	0.1986	916.022	0.14794	916.022	0.19008	915.578	0.14925
916.06	0.06211	916.06	0.08029	916.06	0.09405	916.06	0.1992	916.504	0.14842	916.504	0.19027	916.06	0.14977
916.542	0.06247	916.542	0.08052	916.542	0.09434	916.542	0.19976	916.986	0.14888	916.986	0.19045	916.542	0.1502
917.025	0.06288	917.025	0.08076	917.025	0.09466	917.025	0.20032	917.468	0.14927	917.468	0.19056	917.025	0.15059
917.507	0.06329	917.507	0.08097	917.507	0.09494	917.507	0.20082	917.95	0.14963	917.95	0.19066	917.507	0.15093
917.989	0.06374	917.989	0.08117	917.989	0.09521	917.989	0.20132	918.432	0.14993	918.432	0.19069	917.989	0.15124
918.471	0.06419	918.471	0.08136	918.471	0.09546	918.471	0.20176	918.914	0.15019	918.914	0.19072	918.471	0.1515
918.953	0.06469	918.953	0.08157	918.953	0.09572	918.953	0.20223	919.397	0.15039	919.396	0.19068	918.953	0.15171
919.435	0.06522	919.435	0.08178	919.435	0.09597	919.435	0.20269	919.879	0.15055	919.879	0.19066	919.435	0.15184
919.917	0.06582	919.917	0.08203	919.917	0.09624	919.917	0.20321	920.361	0.15064	920.361	0.19059	919.917	0.1519
920.399	0.06646	920.399	0.08229	920.399	0.09651	920.399	0.20374	920.843	0.15072	920.843	0.19055	920.399	0.15188
920.882	0.06717	920.882	0.08257	920.882	0.09679	920.882	0.20434	921.325	0.15075	921.325	0.19047	920.882	0.1518
921.364	0.06791	921.364	0.08283	921.364	0.09704	921.364	0.20494	921.807	0.15079	921.807	0.1904	921.364	0.15165
921.846	0.06872	921.846	0.0831	921.846	0.09729	921.846	0.20558	922.289	0.1508	922.289	0.19029	921.846	0.15146
922.328	0.06956	922.328	0.08338	922.328	0.09751	922.328	0.20619	922.771	0.15084	922.771	0.19019	922.328	0.15119
922.81	0.07049	922.81	0.08369	922.81	0.09776	922.81	0.20685	923.254	0.15087	923.253	0.19004	922.81	0.15087
923.292	0.07147	923.292	0.08402	923.292	0.09801	923.292	0.20749	923.736	0.15093	923.736	0.1899	923.292	0.15046
923.774	0.07256	923.774	0.0844	923.774	0.09831	923.774	0.20817	924.218	0.15098	924.218	0.18972	923.774	0.14998
924.257	0.07372	924.257	0.08478	924.257	0.09861	924.257	0.20884	924.7	0.15106	924.7	0.18957	924.257	0.14941
924.739	0.07498	924.739	0.08517	924.739	0.09896	924.739	0.20955	925.182	0.15111	925.182	0.18939	924.739	0.1488
925.221	0.0763	925.221	0.08552	925.221	0.0993	925.221	0.21024	925.664	0.15119	925.664	0.18924	925.221	0.14813
925.703	0.07773	925.703	0.08586	925.703	0.09967	925.703	0.21098	926.146	0.15125	926.146	0.18906	925.703	0.14745
926.185	0.07923	926.185	0.08617	926.185	0.10005	926.185	0.21169	926.628	0.15138	926.628	0.18892	926.185	0.14673
926.667	0.08086	926.667	0.0865	926.667	0.10045	926.667	0.21246	927.111	0.15153	927.11	0.18875	926.667	0.14601
927.149	0.08259	927.149	0.08686	927.149	0.10088	927.149	0.21322	927.593	0.15174	927.592	0.18862	927.149	0.14525
927.632	0.0845	927.632	0.08727	927.632	0.10135	927.632	0.21405	928.075	0.15197	928.075	0.18847	927.632	0.14449
928.114	0.08655	928.114	0.08772	928.114	0.10182	928.114	0.21488	928.557	0.15225	928.557	0.18835	928.114	0.14371
928.596	0.08881	928.596	0.08823	928.596	0.10232	928.596	0.21577	929.039	0.15251	929.039	0.18822	928.596	0.14295
929.078	0.09123	929.078	0.08876	929.078	0.10282	929.078	0.21666	929.521	0.1528	929.521	0.18812	929.078	0.14218
929.56	0.0939	929.56	0.08932	929.56	0.10333	929.56	0.21762	930.003	0.15306	930.003	0.18801	929.56	0.14145
930.042	0.09677	930.042	0.0899	930.042	0.10384	930.042	0.21859	930.485	0.15336	930.485	0.18793	930.042	0.14073
930.524	0.09993	930.524	0.0905	930.524	0.10439	930.524	0.21962	930.967	0.15368	930.967	0.18785	930.524	0.14005
931.006	0.10334	931.006	0.09113	931.006	0.10496	931.006	0.22067	931.449	0.15408	931.449	0.18781	931.006	0.13936
931.489	0.10706	931.489	0.0918	931.489	0.10558	931.489	0.22178	931.932	0.15453	931.932	0.18777	931.489	0.1387
931.971	0.11103	931.971	0.09249	931.971	0.10621	931.971	0.22287	932.414	0.15508	932.414	0.18778	931.971	0.13805
932.453	0.11527	932.453	0.09322	932.453	0.10686	932.453	0.22401	932.896	0.15566	932.896	0.1878	932.453	0.13742
932.935	0.11969	932.935	0.09394	932.935	0.10751	932.935	0.22511	933.378	0.15632	933.378	0.18788	932.935	0.13682
933.417	0.12425	933.417	0.09469	933.417	0.10816	933.417	0.22622	933.86	0.15699	933.86	0.18796	933.417	0.13625
933.899	0.12877	933.899	0.09545	933.899	0.10881	933.899	0.22729	934.342	0.15771	934.342	0.1881	933.899	0.1357
934.381	0.13316	934.381	0.09626	934.381	0.10949	934.381	0.22839	934.824	0.15842	934.824	0.18824	934.381	0.13519
934.864	0.13719	934.864	0.09709	934.864	0.11018	934.864	0.22947	935.307	0.15916	935.306	0.18844	934.864	0.13468
935.346	0.14074	935.346	0.09797	935.346	0.11093	935.346	0.23063	935.789	0.1599	935.788	0.18863	935.346	0.1342
935.828	0.14356	935.828	0.09888	935.828	0.11169	935.828	0.23179	936.271	0.16068	936.271	0.18888	935.828	0.13372
936.31	0.14563	936.31	0.09982	936.31	0.11249	936.31	0.23303	936.753	0.16147	936.753	0.18911	936.31	0.13327
936.792	0.14681	936.792	0.10076	936.792	0.1133	936.792	0.23429	937.235	0.16233	937.235	0.18938	936.792	0.13281
937.274	0.14721	937.274	0.10172	937.274	0.11415	937.274	0.23563	937.717	0.16322	937.717	0.18962	937.274	0.13238
937.756	0.14687	937.756	0.10268	937.756	0.115	937.756	0.23697	938.199	0.16419	938.199	0.18988	937.756	0.13194
938.239	0.14602	938.239	0.10366	938.239	0.11591	938.239	0.23839	938.681	0.16521	938.681	0.19012	938.239	0.13152
938.721	0.14476	938.721	0.10467	938.721	0.11685	938.721	0.2398	939.163	0.16633	939.163	0.19039	938.721	0.13108
939.203	0.14333	939.203	0.10571	939.203	0.11785	939.203	0.24129	939.645	0.16748	939.645	0.19066	939.203	0.13065
939.685	0.14176	939.685	0.10678	939.685	0.11888	939.685	0.24279	940.128	0.16869	940.128	0.19098	939.685	0.13021
940.167	0.14015	940.167	0.1079	940.167	0.11996	940.167	0.24438	940.61	0.16991	940.61	0.19132	940.167	0.12979
940.649	0.13839	940.649	0.10903	940.649	0.12105	940.649	0.24602	941.092	0.17115	941.092	0.19172	940.649	0.12939
941.131	0.13649	941.131	0.11019	941.131	0.12219	941.131	0.24778	941.574	0.17237	941.574	0.19213	941.131	0.12905
941.614	0.13426	941.614	0.11137	941.614	0.12334	941.614	0.2496	942.056	0.1736	942.056	0.19261	941.614	0.12874
942.096	0.13168	942.096	0.11259	942.096	0.12456	942.096	0.25156	942.538	0.17481	942.538	0.19307	942.096	0.1285
942.578	0.12864	942.578	0.11381	942.578	0.1258	942.578	0.25357	943.02	0.17604	943.02	0.19358	942.578	0.12828
943.06	0.12521	943.06	0.11504	943.06	0.1271	943.06	0.25569	943.502	0.17726	943.502	0.19406	943.06	0.1281
943.542	0.12135	943.542	0.11625	943.542	0.1284	943.542	0.25783	943.985	0.17852	943.985	0.19457	943.542	0.12792
944.024	0.11722	944.024	0.11742	944.024	0.12973	944.024	0.26004	944.467	0.17976	944.467	0.19504	944.024	0.12777
944.506	0.11287	944.506	0.11851	944.506	0.13104	944.506	0.26222	944.949	0.18103	944.949	0.19554	944.506	0.12763
944.989	0.10848	944.989	0.11953	944.989	0.13234	944.989	0.26443	945.431	0.18227	945.431	0.19601	944.989	0.1275
945.471	0.10413	945.471	0.12046	945.471	0.1336	945.471	0.26659	945.913	0.18351	945.913	0.1965	945.471	0.12738
945.953	0.09999	945.953	0.12131	945.953	0.13484	945.953	0.26875	946.395	0.18469	946.395	0.19696	945.953	0.12728
946.435	0.09608	946.435	0.12207	946.435	0.13604	946.435	0.27082	946.877	0.18584	946.877	0.19743	946.435	0.12718
946.917	0.09252	946.917	0.12275	946.917	0.13721	946.917	0.27285	947.359	0.18689	947.359	0.19787	946.917	0.1271
947.399	0.0893	947.399	0.12332	947.399	0.13829	947.399	0.27473	947.842	0.18786	947.841	0.19831	947.399	0.12702
947.881	0.08646	947.881	0.1238	947.881	0.13931	947.881	0.27649	948.324	0.1887	948.323	0.19868	947.881	0.12696
948.364	0.08393	948.364	0.12414	948.364	0.14019	948.364	0.27803	948.806	0.18941	948.806	0.19905	948.364	0.12692
948.846	0.08175	948.846	0.12436	948.846	0.14095	948.846	0.27939	949.288	0.18995	949.288	0.19934	948.846	0.1269
949.328	0.07984	949.328	0.12445	949.328	0.14155	949.328	0.28048	949.77	0.19036	949.77	0.19961	949.328	0.12691
949.81	0.07824	949.81	0.12444	949.81	0.142	949.81	0.28135	950.252	0.19057	950.252	0.19981	949.81	0.12694
950.292	0.0769	950.292	0.1243	950.292	0.14229	950.292	0.28193	950.734	0.19067	950.734	0.20002	950.292	0.12699
950.774	0.07584	950.774	0.12406	950.774	0.14243	950.774	0.2823	951.216	0.1906	951.216	0.20019	950.774	0.12707
951.256	0.075	951.256	0.12371	951.256	0.1424	951.256	0.28239	951.698	0.19045	951.698	0.20038	951.256	0.12714
951.739	0.07442	951.739	0.12327	951.739	0.14224	951.739	0.28226	952.181	0.19016	952.18	0.20055	951.739	0.12724
952.221	0.07401	952.221	0.12272	952.221	0.1419	952.221	0.28186	952.663	0.18982	952.663	0.20075	952.221	0.12734
952.703	0.07382	952.703	0.1221	952.703	0.14146	952.703	0.28124	953.145	0.18938	953.145	0.20092	952.703	0.12746
953.185	0.07377	953.185	0.12143	953.185	0.14088	953.185	0.28034	953.627	0.1889	953.627	0.20111	953.185	0.12758
953.667	0.07392	953.667	0.12076	953.667	0.14023	953.667	0.27926	954.109	0.18836	954.109	0.20127	953.667	0.12772
954.149	0.07419	954.149	0.12008	954.149	0.13951	954.149	0.27795	954.591	0.18781	954.591	0.20145	954.149	0.12786
954.631	0.0746	954.631	0.11944	954.631	0.13876	954.631	0.27652	955.073	0.18723	955.073	0.2016	954.631	0.12803
955.113	0.07508	955.113	0.11881	955.113	0.13796	955.113	0.27497	955.555	0.18667	955.555	0.20178	955.113	0.12819
955.596	0.07562	955.596	0.11821	955.596	0.13715	955.596	0.27341	956.038	0.18611	956.037	0.20194	955.596	0.12837
956.078	0.07611	956.078	0.11762	956.078	0.13631	956.078	0.27183	956.52	0.18561	956.519	0.20216	956.078	0.12855
956.56	0.07655	956.56	0.11706	956.56	0.13547	956.56	0.27032	957.002	0.18514	957.002	0.20236	956.56	0.12875
957.042	0.07684	957.042	0.11652	957.042	0.13464	957.042	0.26885	957.484	0.18476	957.484	0.20262	957.042	0.12893
957.524	0.07701	957.524	0.11605	957.524	0.13385	957.524	0.26749	957.966	0.18443	957.966	0.20288	957.524	0.12914
958.006	0.07698	958.006	0.11566	958.006	0.13312	958.006	0.26619	958.448	0.18422	958.448	0.20321	958.006	0.12933
958.488	0.07681	958.488	0.11537	958.488	0.13248	958.488	0.26502	958.93	0.18407	958.93	0.20356	958.488	0.12954
958.971	0.07647	958.971	0.11516	958.971	0.13191	958.971	0.2639	959.412	0.18404	959.412	0.20398	958.971	0.12976
959.453	0.07604	959.453	0.11506	959.453	0.13143	959.453	0.26291	959.894	0.18406	959.894	0.20443	959.453	0.13
959.935	0.07551	959.935	0.11503	959.935	0.13099	959.935	0.26199	960.377	0.1842	960.376	0.20494	959.935	0.13026
960.417	0.07499	960.417	0.11508	960.417	0.13063	960.417	0.26121	960.859	0.18439	960.859	0.20547	960.417	0.13055
960.899	0.07449	960.899	0.11519	960.899	0.13031	960.899	0.26052	961.341	0.18472	961.341	0.20606	960.899	0.13085
961.381	0.0741	961.381	0.11539	961.381	0.13008	961.381	0.25999	961.823	0.18512	961.823	0.20664	961.381	0.13117
961.863	0.07382	961.863	0.11566	961.863	0.12991	961.863	0.25958	962.305	0.18567	962.305	0.20727	961.863	0.1315
962.346	0.07368	962.346	0.11601	962.346	0.12986	962.346	0.25935	962.787	0.18631	962.787	0.20789	962.346	0.13183
962.828	0.07362	962.828	0.11641	962.828	0.12989	962.828	0.25925	963.269	0.18706	963.269	0.20856	962.828	0.13216
963.31	0.07362	963.31	0.11686	963.31	0.13001	963.31	0.25934	963.751	0.18786	963.751	0.20921	963.31	0.1325
963.792	0.07356	963.792	0.11734	963.792	0.1302	963.792	0.25954	964.234	0.18873	964.233	0.20989	963.792	0.13284
964.274	0.07343	964.274	0.11785	964.274	0.13046	964.274	0.25991	964.716	0.18959	964.716	0.21054	964.274	0.13319
964.756	0.07311	964.756	0.11836	964.756	0.13076	964.756	0.26038	965.198	0.19049	965.198	0.21122	964.756	0.13354
965.238	0.07263	965.238	0.11891	965.238	0.13113	965.238	0.26098	965.68	0.19136	965.68	0.21186	965.238	0.13389
965.72	0.07195	965.72	0.11946	965.72	0.13153	965.72	0.26165	966.162	0.19227	966.162	0.21253	965.72	0.13422
966.203	0.07111	966.203	0.12003	966.203	0.13199	966.203	0.26242	966.644	0.19316	966.644	0.21318	966.203	0.13455
966.685	0.07013	966.685	0.12059	966.685	0.13246	966.685	0.26321	967.126	0.19409	967.126	0.21387	966.685	0.13486
967.167	0.0691	967.167	0.12115	967.167	0.13296	967.167	0.26405	967.608	0.19501	967.608	0.21454	967.167	0.13518
967.649	0.06801	967.649	0.12167	967.649	0.13345	967.649	0.26484	968.091	0.19597	968.09	0.21524	967.649	0.13549
968.131	0.06698	968.131	0.12217	968.131	0.13394	968.131	0.26565	968.572	0.19691	968.572	0.21591	968.131	0.13583
968.613	0.06601	968.613	0.12264	968.613	0.13441	968.613	0.26638	969.055	0.19787	969.055	0.21659	968.613	0.13618
969.095	0.06518	969.095	0.12309	969.095	0.13489	969.095	0.26711	969.537	0.19881	969.537	0.21722	969.095	0.13656
969.577	0.0645	969.577	0.1235	969.577	0.13536	969.577	0.26778	970.019	0.19977	970.019	0.21785	969.577	0.13694
970.06	0.06401	970.06	0.12391	970.06	0.13585	970.06	0.26846	970.501	0.20069	970.501	0.21843	970.06	0.13734
970.542	0.06366	970.542	0.12427	970.542	0.13631	970.542	0.2691	970.983	0.20162	970.983	0.21901	970.542	0.13773
971.024	0.0635	971.024	0.12459	971.024	0.13677	971.024	0.26975	971.465	0.20249	971.465	0.21954	971.024	0.13814
971.506	0.06345	971.506	0.12484	971.506	0.13717	971.506	0.27034	971.947	0.20333	971.947	0.22007	971.506	0.13855
971.988	0.06355	971.988	0.12504	971.988	0.13754	971.988	0.27094	972.429	0.20409	972.429	0.22055	971.988	0.13897
972.47	0.06376	972.47	0.12516	972.47	0.13783	972.47	0.27146	972.912	0.20479	972.912	0.22103	972.47	0.1394
972.952	0.06412	972.952	0.12525	972.952	0.13809	972.952	0.27197	973.394	0.20539	973.394	0.22145	972.952	0.13985
973.435	0.0646	973.435	0.1253	973.435	0.13829	973.435	0.2724	973.876	0.20593	973.876	0.22188	973.435	0.14029
973.917	0.06526	973.917	0.12531	973.917	0.13848	973.917	0.27282	974.358	0.20638	974.358	0.22227	973.917	0.14074
974.399	0.06604	974.399	0.12528	974.399	0.13862	974.399	0.27317	974.84	0.20679	974.84	0.2227	974.399	0.14118
974.881	0.067	974.881	0.1252	974.881	0.13875	974.881	0.27352	975.322	0.20713	975.322	0.2231	974.881	0.14163
975.363	0.06808	975.363	0.12506	975.363	0.13883	975.363	0.2738	975.804	0.20744	975.804	0.22354	975.363	0.14208
975.845	0.0693	975.845	0.12486	975.845	0.13889	975.845	0.27409	976.286	0.20768	976.286	0.22396	975.845	0.14254
976.327	0.0706	976.327	0.1246	976.327	0.13891	976.327	0.27431	976.769	0.20789	976.768	0.22439	976.327	0.143
976.81	0.072	976.81	0.12432	976.81	0.13892	976.81	0.27454	977.251	0.20803	977.25	0.22478	976.81	0.14347
977.292	0.0734	977.292	0.12401	977.292	0.1389	977.292	0.27473	977.733	0.20816	977.733	0.22516	977.292	0.14393
977.774	0.0748	977.774	0.12371	977.774	0.13889	977.774	0.27494	978.215	0.20823	978.215	0.2255	977.774	0.1444
978.256	0.07607	978.256	0.12341	978.256	0.13884	978.256	0.27513	978.697	0.20831	978.697	0.22584	978.256	0.14485
978.738	0.07717	978.738	0.12312	978.738	0.13879	978.738	0.27538	979.179	0.20835	979.179	0.22614	978.738	0.14531
979.22	0.07798	979.22	0.12282	979.22	0.13869	979.22	0.27562	979.661	0.20842	979.661	0.22646	979.22	0.14575
979.702	0.07849	979.702	0.12252	979.702	0.13859	979.702	0.27591	980.143	0.20847	980.143	0.22676	979.702	0.14621
980.184	0.07862	980.184	0.12222	980.184	0.13847	980.184	0.27617	980.625	0.20857	980.625	0.22709	980.184	0.14666
980.667	0.07842	980.667	0.12193	980.667	0.13836	980.667	0.27645	981.107	0.20868	981.107	0.22741	980.667	0.14713
981.149	0.07789	981.149	0.12164	981.149	0.13826	981.149	0.27669	981.59	0.20885	981.59	0.22776	981.149	0.1476
981.631	0.07713	981.631	0.12138	981.631	0.1382	981.631	0.27695	982.072	0.20903	982.072	0.2281	981.631	0.14808
982.113	0.07619	982.113	0.12111	982.113	0.13815	982.113	0.27716	982.554	0.20928	982.554	0.2285	982.113	0.14856
982.595	0.0752	982.595	0.12085	982.595	0.13814	982.595	0.27742	983.036	0.20954	983.036	0.2289	982.595	0.14906
983.077	0.0742	983.077	0.12057	983.077	0.13811	983.077	0.27767	983.518	0.20983	983.518	0.22935	983.077	0.14956
983.559	0.0733	983.559	0.1203	983.559	0.13809	983.559	0.27799	984	0.21011	984	0.22979	983.559	0.15007
984.042	0.07253	984.042	0.12002	984.042	0.13807	984.042	0.27833	984.482	0.21042	984.482	0.23026	984.042	0.15056
984.524	0.07196	984.524	0.11977	984.524	0.13806	984.524	0.27875	984.965	0.21071	984.964	0.23072	984.524	0.15106
985.006	0.07158	985.006	0.11955	985.006	0.13807	985.006	0.27918	985.447	0.21105	985.447	0.23122	985.006	0.15153
985.488	0.07142	985.488	0.11939	985.488	0.13812	985.488	0.27969	985.929	0.2114	985.929	0.23171	985.488	0.15198
985.97	0.07142	985.97	0.11926	985.97	0.13821	985.97	0.2802	986.411	0.21181	986.411	0.23224	985.97	0.15241
986.452	0.07155	986.452	0.11917	986.452	0.13834	986.452	0.28078	986.893	0.21224	986.893	0.23278	986.452	0.15284
986.934	0.07173	986.934	0.11911	986.934	0.13849	986.934	0.28136	987.375	0.21273	987.375	0.23338	986.934	0.15326
987.417	0.07193	987.417	0.11908	987.417	0.13868	987.417	0.28203	987.857	0.21323	987.857	0.23398	987.417	0.1537
987.899	0.07206	987.899	0.11906	987.899	0.13888	987.899	0.28271	988.339	0.21377	988.339	0.23463	987.899	0.15414
988.381	0.07211	988.381	0.11909	988.381	0.13911	988.381	0.2835	988.821	0.21433	988.821	0.23526	988.381	0.15461
988.863	0.07202	988.863	0.11914	988.863	0.13934	988.863	0.28431	989.304	0.21494	989.303	0.23594	988.863	0.15508
989.345	0.07183	989.345	0.11922	989.345	0.13961	989.345	0.28521	989.786	0.21558	989.785	0.23662	989.345	0.15557
989.827	0.07149	989.827	0.11931	989.827	0.13989	989.827	0.28614	990.268	0.21628	990.268	0.23735	989.827	0.15606
990.309	0.07107	990.309	0.11943	990.309	0.1402	990.309	0.28715	990.75	0.21702	990.75	0.23807	990.309	0.15657
990.792	0.07055	990.792	0.11954	990.792	0.14052	990.792	0.28817	991.232	0.21782	991.232	0.23884	990.792	0.15709
991.274	0.07001	991.274	0.11966	991.274	0.14087	991.274	0.28927	991.714	0.21862	991.714	0.23957	991.274	0.15763
991.756	0.06949	991.756	0.11979	991.756	0.14124	991.756	0.29038	992.196	0.21946	992.196	0.24032	991.756	0.15816
992.238	0.06906	992.238	0.11995	992.238	0.14167	992.238	0.29158	992.678	0.22029	992.678	0.24102	992.238	0.15871
992.72	0.06876	992.72	0.12015	992.72	0.14213	992.72	0.29281	993.16	0.22115	993.16	0.24174	992.72	0.15924
993.202	0.06866	993.202	0.12039	993.202	0.14267	993.202	0.29414	993.643	0.22201	993.643	0.24243	993.202	0.15979
993.684	0.06874	993.684	0.12066	993.684	0.14324	993.684	0.29552	994.125	0.22291	994.125	0.24316	993.684	0.16033
994.167	0.06906	994.167	0.12097	994.167	0.14386	994.167	0.29702	994.607	0.22384	994.607	0.2439	994.167	0.16091
994.649	0.06958	994.649	0.12129	994.649	0.14449	994.649	0.29856	995.089	0.22484	995.089	0.24471	994.649	0.16151
995.131	0.07033	995.131	0.12163	995.131	0.14516	995.131	0.30021	995.571	0.22587	995.571	0.24552	995.131	0.16217
995.613	0.07126	995.613	0.12197	995.613	0.14583	995.613	0.30188	996.053	0.22698	996.053	0.24638	995.613	0.16285
996.095	0.07241	996.095	0.12235	996.095	0.14654	996.095	0.30366	996.535	0.22815	996.535	0.24722	996.095	0.16358
996.577	0.07372	996.577	0.12275	996.577	0.14726	996.577	0.30545	997.018	0.2294	997.017	0.24811	996.577	0.1643
997.059	0.07521	997.059	0.12318	997.059	0.14804	997.059	0.30735	997.5	0.2307	997.499	0.24898	997.059	0.16503
997.541	0.07678	997.541	0.1236	997.541	0.14883	997.541	0.30928	997.982	0.23208	997.982	0.2499	997.541	0.16575
998.024	0.07842	998.024	0.12404	998.024	0.14966	998.024	0.31133	998.464	0.23348	998.464	0.25084	998.024	0.16648
998.506	0.08004	998.506	0.12446	998.506	0.1505	998.506	0.31344	998.946	0.23494	998.946	0.25184	998.506	0.16722
998.988	0.08163	998.988	0.12488	998.988	0.15139	998.988	0.31567	999.428	0.23637	999.428	0.25286	998.988	0.168
999.47	0.08313	999.47	0.12531	999.47	0.15228	999.47	0.31794	999.91	0.23783	999.91	0.25394	999.47	0.1688
999.952	0.08456	999.952	0.12578	999.952	0.15323	999.952	0.3203	1000.39	0.23926	1000.39	0.25501	999.952	0.16964
1000.43	0.08591	1000.43	0.12628	1000.43	0.1542	1000.43	0.32266	1000.87	0.24072	1000.87	0.25613	1000.43	0.17049
1000.92	0.08724	1000.92	0.12683	1000.92	0.15524	1000.92	0.32508	1001.36	0.24217	1001.36	0.25724	1000.92	0.17139
1001.4	0.08854	1001.4	0.12742	1001.4	0.15632	1001.4	0.3275	1001.84	0.2437	1001.84	0.2584	1001.4	0.17229
1001.88	0.08987	1001.88	0.12804	1001.88	0.15746	1001.88	0.32999	1002.32	0.24525	1002.32	0.25956	1001.88	0.17323
1002.36	0.09118	1002.36	0.12865	1002.36	0.15863	1002.36	0.3325	1002.8	0.24686	1002.8	0.26078	1002.36	0.17419
1002.85	0.09252	1002.85	0.12927	1002.85	0.15985	1002.85	0.33512	1003.28	0.24848	1003.28	0.262	1002.85	0.17519
1003.33	0.09381	1003.33	0.12989	1003.33	0.16108	1003.33	0.33776	1003.77	0.25014	1003.77	0.26326	1003.33	0.17619
1003.81	0.09505	1003.81	0.13052	1003.81	0.16236	1003.81	0.34049	1004.25	0.25179	1004.25	0.26451	1003.81	0.17722
1004.29	0.09616	1004.29	0.13117	1004.29	0.16364	1004.29	0.34324	1004.73	0.25347	1004.73	0.26579	1004.29	0.17824
1004.77	0.0971	1004.77	0.13184	1004.77	0.16496	1004.77	0.34605	1005.21	0.25516	1005.21	0.26705	1004.77	0.17927
1005.26	0.09778	1005.26	0.13253	1005.26	0.1663	1005.26	0.34883	1005.7	0.2569	1005.7	0.26838	1005.26	0.1803
1005.74	0.09815	1005.74	0.13324	1005.74	0.16769	1005.74	0.35168	1006.18	0.25867	1006.18	0.26971	1005.74	0.18135
1006.22	0.0981	1006.22	0.13395	1006.22	0.16908	1006.22	0.3545	1006.66	0.26052	1006.66	0.27112	1006.22	0.18241
1006.7	0.09764	1006.7	0.13467	1006.7	0.17053	1006.7	0.35739	1007.14	0.26238	1007.14	0.27253	1006.7	0.18352
1007.18	0.0967	1007.18	0.13539	1007.18	0.17199	1007.18	0.36027	1007.62	0.2643	1007.62	0.274	1007.18	0.18465
1007.67	0.09535	1007.67	0.13614	1007.67	0.17349	1007.67	0.3632	1008.11	0.26621	1008.11	0.27547	1007.67	0.18582
1008.15	0.09361	1008.15	0.1369	1008.15	0.175	1008.15	0.36611	1008.59	0.26816	1008.59	0.27699	1008.15	0.187
1008.63	0.09165	1008.63	0.13769	1008.63	0.17655	1008.63	0.36906	1009.07	0.27009	1009.07	0.27851	1008.63	0.18822
1009.11	0.08954	1009.11	0.13849	1009.11	0.1781	1009.11	0.37195	1009.55	0.27208	1009.55	0.28012	1009.11	0.18944
1009.6	0.08746	1009.6	0.1393	1009.6	0.17967	1009.6	0.37486	1010.03	0.27407	1010.03	0.28176	1009.6	0.19071
1010.08	0.08549	1010.08	0.14009	1010.08	0.18122	1010.08	0.37771	1010.52	0.27613	1010.52	0.28349	1010.08	0.19201
1010.56	0.08378	1010.56	0.14089	1010.56	0.18279	1010.56	0.38058	1011	0.27819	1011	0.28523	1010.56	0.19337
1011.04	0.08235	1011.04	0.14168	1011.04	0.18434	1011.04	0.38337	1011.48	0.28029	1011.48	0.28704	1011.04	0.19477
1011.52	0.0813	1011.52	0.14248	1011.52	0.18589	1011.52	0.38615	1011.96	0.28237	1011.96	0.28881	1011.52	0.19623
1012.01	0.08062	1012.01	0.1433	1012.01	0.18742	1012.01	0.38883	1012.45	0.28449	1012.45	0.29062	1012.01	0.1977
1012.49	0.08034	1012.49	0.14416	1012.49	0.18897	1012.49	0.39149	1012.93	0.28661	1012.93	0.29239	1012.49	0.1992
1012.97	0.08042	1012.97	0.14502	1012.97	0.19048	1012.97	0.39402	1013.41	0.28879	1013.41	0.29421	1012.97	0.2007
1013.45	0.08088	1013.45	0.14591	1013.45	0.19199	1013.45	0.39652	1013.89	0.29098	1013.89	0.29602	1013.45	0.20224
1013.93	0.08167	1013.93	0.14677	1013.93	0.19347	1013.93	0.3989	1014.37	0.29324	1014.37	0.2979	1013.93	0.20381
1014.42	0.08284	1014.42	0.14764	1014.42	0.19495	1014.42	0.40125	1014.86	0.29551	1014.86	0.29977	1014.42	0.20543
1014.9	0.08435	1014.9	0.14847	1014.9	0.19638	1014.9	0.40345	1015.34	0.29783	1015.34	0.30168	1014.9	0.20708
1015.38	0.08627	1015.38	0.14931	1015.38	0.19781	1015.38	0.40561	1015.82	0.30012	1015.82	0.30356	1015.38	0.20878
1015.86	0.08857	1015.86	0.15013	1015.86	0.1992	1015.86	0.40761	1016.3	0.30245	1016.3	0.30546	1015.86	0.21048
1016.35	0.09131	1016.35	0.15095	1016.35	0.20057	1016.35	0.40956	1016.78	0.30478	1016.78	0.30734	1016.35	0.21219
1016.83	0.09443	1016.83	0.15175	1016.83	0.20187	1016.83	0.41137	1017.27	0.30717	1017.27	0.30927	1016.83	0.21389
1017.31	0.09794	1017.31	0.15254	1017.31	0.20316	1017.31	0.41315	1017.75	0.30957	1017.75	0.3112	1017.31	0.21561
1017.79	0.1017	1017.79	0.1533	1017.79	0.20437	1017.79	0.41483	1018.23	0.31204	1018.23	0.31318	1017.79	0.21735
1018.27	0.10561	1018.27	0.15405	1018.27	0.20555	1018.27	0.4165	1018.71	0.31449	1018.71	0.31514	1018.27	0.21914
1018.75	0.10942	1018.75	0.15477	1018.75	0.20666	1018.75	0.41807	1019.2	0.31697	1019.2	0.31711	1018.75	0.22097
1019.24	0.11294	1019.24	0.15551	1019.24	0.20775	1019.24	0.4196	1019.68	0.31938	1019.68	0.31902	1019.24	0.22284
1019.72	0.11583	1019.72	0.15625	1019.72	0.2088	1019.72	0.421	1020.16	0.32178	1020.16	0.32092	1019.72	0.22471
1020.2	0.11785	1020.2	0.15702	1020.2	0.20986	1020.2	0.42237	1020.64	0.32415	1020.64	0.32276	1020.2	0.22659
1020.68	0.1187	1020.68	0.1578	1020.68	0.21088	1020.68	0.42363	1021.12	0.32655	1021.12	0.32464	1020.68	0.22845
1021.17	0.1183	1021.17	0.15861	1021.17	0.21193	1021.17	0.42492	1021.61	0.32897	1021.61	0.32651	1021.17	0.23031
1021.65	0.11655	1021.65	0.1594	1021.65	0.21296	1021.65	0.42616	1022.09	0.33147	1022.09	0.32844	1021.65	0.23214
1022.13	0.11362	1022.13	0.16021	1022.13	0.21402	1022.13	0.42748	1022.57	0.33402	1022.57	0.33035	1022.13	0.23399
1022.61	0.10968	1022.61	0.16102	1022.61	0.21507	1022.61	0.42878	1023.05	0.33664	1023.05	0.3323	1022.61	0.2358
1023.1	0.10511	1023.1	0.16186	1023.1	0.21616	1023.1	0.43016	1023.53	0.33929	1023.53	0.33418	1023.1	0.23763
1023.58	0.10017	1023.58	0.16273	1023.58	0.21725	1023.58	0.43151	1024.02	0.34201	1024.02	0.33608	1023.58	0.23942
1024.06	0.09524	1024.06	0.16365	1024.06	0.2184	1024.06	0.43291	1024.5	0.34476	1024.5	0.33792	1024.06	0.24121
1024.54	0.0905	1024.54	0.16461	1024.54	0.21955	1024.54	0.43429	1024.98	0.34759	1024.98	0.33979	1024.54	0.24299
1025.02	0.08618	1025.02	0.16562	1025.02	0.22076	1025.02	0.43574	1025.46	0.35045	1025.46	0.34165	1025.02	0.24479
1025.51	0.08231	1025.51	0.16666	1025.51	0.22197	1025.51	0.43718	1025.94	0.35338	1025.94	0.34357	1025.51	0.24661
1025.99	0.07897	1025.99	0.16775	1025.99	0.22323	1025.99	0.43869	1026.43	0.35629	1026.43	0.34548	1025.99	0.24846
1026.47	0.07612	1026.47	0.16886	1026.47	0.22449	1026.47	0.44017	1026.91	0.35923	1026.91	0.3474	1026.47	0.25031
1026.95	0.07377	1026.95	0.17003	1026.95	0.22578	1026.95	0.44168	1027.39	0.36211	1027.39	0.34927	1026.95	0.25217
1027.43	0.07185	1027.43	0.17124	1027.43	0.22707	1027.43	0.44313	1027.87	0.36503	1027.87	0.35115	1027.43	0.254
1027.92	0.07034	1027.92	0.17251	1027.92	0.22839	1027.92	0.44458	1028.36	0.36796	1028.36	0.35298	1027.92	0.25582
1028.4	0.06915	1028.4	0.17382	1028.4	0.22971	1028.4	0.44595	1028.84	0.37101	1028.84	0.35487	1028.4	0.25762
1028.88	0.06826	1028.88	0.17517	1028.88	0.23107	1028.88	0.44736	1029.32	0.37412	1029.32	0.35677	1028.88	0.25946
1029.36	0.06759	1029.36	0.17653	1029.36	0.23243	1029.36	0.44871	1029.8	0.37735	1029.8	0.35876	1029.36	0.26132
1029.85	0.06713	1029.85	0.17791	1029.85	0.23382	1029.85	0.45011	1030.28	0.38058	1030.28	0.36076	1029.85	0.26326
1030.33	0.0668	1030.33	0.17928	1030.33	0.2352	1030.33	0.45144	1030.77	0.38382	1030.77	0.36281	1030.33	0.26524
1030.81	0.06664	1030.81	0.18065	1030.81	0.2366	1030.81	0.45276	1031.25	0.38694	1031.25	0.36482	1030.81	0.26727
1031.29	0.06659	1031.29	0.18199	1031.29	0.23796	1031.29	0.45396	1031.73	0.39	1031.73	0.36684	1031.29	0.26931
1031.77	0.06669	1031.77	0.18332	1031.77	0.23932	1031.77	0.45512	1032.21	0.39294	1032.21	0.36881	1031.77	0.27135
1032.26	0.0669	1032.26	0.18459	1032.26	0.24062	1032.26	0.45613	1032.69	0.39586	1032.69	0.37083	1032.26	0.27338
1032.74	0.06723	1032.74	0.18582	1032.74	0.2419	1032.74	0.45711	1033.18	0.39873	1033.18	0.37282	1032.74	0.27544
1033.22	0.06766	1033.22	0.18695	1033.22	0.24311	1033.22	0.45797	1033.66	0.40161	1033.66	0.37486	1033.22	0.27751
1033.7	0.0682	1033.7	0.18801	1033.7	0.24429	1033.7	0.45881	1034.14	0.40441	1034.14	0.37685	1033.7	0.27963
1034.18	0.06883	1034.18	0.18897	1034.18	0.24539	1034.18	0.45954	1034.62	0.40715	1034.62	0.37882	1034.18	0.28178
1034.67	0.06961	1034.67	0.18986	1034.67	0.24644	1034.67	0.46023	1035.11	0.40971	1035.1	0.38068	1034.67	0.28395
1035.15	0.07051	1035.15	0.19066	1035.15	0.2474	1035.15	0.46078	1035.59	0.41215	1035.59	0.38249	1035.15	0.28612
1035.63	0.07157	1035.63	0.1914	1035.63	0.24832	1035.63	0.4613	1036.07	0.41441	1036.07	0.3842	1035.63	0.28829
1036.11	0.07276	1036.11	0.19205	1036.11	0.24916	1036.11	0.46171	1036.55	0.41659	1036.55	0.38591	1036.11	0.29043
1036.59	0.07413	1036.59	0.19262	1036.59	0.24995	1036.59	0.46214	1037.03	0.41865	1037.03	0.38757	1036.59	0.2926
1037.08	0.07563	1037.08	0.19308	1037.08	0.25065	1037.08	0.46252	1037.52	0.42068	1037.52	0.38926	1037.08	0.29479
1037.56	0.07733	1037.56	0.19345	1037.56	0.25131	1037.56	0.46296	1038	0.4226	1038	0.39089	1037.56	0.29704
1038.04	0.07919	1038.04	0.19371	1038.04	0.25188	1038.04	0.46336	1038.48	0.42444	1038.48	0.39248	1038.04	0.29931
1038.52	0.08129	1038.52	0.19389	1038.52	0.25238	1038.52	0.46378	1038.96	0.42611	1038.96	0.39394	1038.52	0.30162
1039.01	0.08363	1039.01	0.19396	1039.01	0.25277	1039.01	0.46412	1039.44	0.42768	1039.44	0.39534	1039.01	0.3039
1039.49	0.08626	1039.49	0.19397	1039.49	0.2531	1039.49	0.46444	1039.93	0.4291	1039.93	0.39664	1039.49	0.3062
1039.97	0.08916	1039.97	0.19388	1039.97	0.25333	1039.97	0.46464	1040.41	0.43046	1040.41	0.39794	1039.97	0.30847
1040.45	0.09235	1040.45	0.19371	1040.45	0.25352	1040.45	0.46483	1040.89	0.43173	1040.89	0.39923	1040.45	0.31076
1040.93	0.09575	1040.93	0.19344	1040.93	0.25362	1040.93	0.46491	1041.37	0.43297	1041.37	0.4006	1040.93	0.31306
1041.42	0.09933	1041.42	0.19308	1041.42	0.25368	1041.42	0.46497	1041.85	0.43408	1041.85	0.40194	1041.42	0.31542
1041.9	0.10294	1041.9	0.19262	1041.9	0.25366	1041.9	0.46492	1042.34	0.43511	1042.34	0.40332	1041.9	0.31778
1042.38	0.10647	1042.38	0.19209	1042.38	0.25359	1042.38	0.46483	1042.82	0.43594	1042.82	0.40462	1042.38	0.32015
1042.86	0.10968	1042.86	0.19148	1042.86	0.25345	1042.86	0.46459	1043.3	0.43668	1043.3	0.40589	1042.86	0.32249
1043.34	0.11242	1043.34	0.19083	1043.34	0.25326	1043.34	0.46431	1043.78	0.43728	1043.78	0.40708	1043.34	0.32481
1043.83	0.11442	1043.83	0.19011	1043.83	0.253	1043.83	0.4639	1044.27	0.4379	1044.27	0.40829	1043.83	0.32708
1044.31	0.11554	1044.31	0.18934	1044.31	0.25271	1044.31	0.46349	1044.75	0.43851	1044.75	0.40945	1044.31	0.32937
1044.79	0.1156	1044.79	0.18851	1044.79	0.25236	1044.79	0.46301	1045.23	0.43922	1045.23	0.41065	1044.79	0.33166
1045.27	0.11461	1045.27	0.18765	1045.27	0.25199	1045.27	0.46256	1045.71	0.43994	1045.71	0.41181	1045.27	0.334
1045.76	0.11257	1045.76	0.18674	1045.76	0.25155	1045.76	0.46205	1046.19	0.44071	1046.19	0.41297	1045.76	0.33633
1046.24	0.10968	1046.24	0.18584	1046.24	0.25108	1046.24	0.46157	1046.68	0.44141	1046.67	0.41403	1046.24	0.33866
1046.72	0.1061	1046.72	0.18493	1046.72	0.25055	1046.72	0.46102	1047.16	0.4421	1047.16	0.41509	1046.72	0.34094
1047.2	0.10213	1047.2	0.18406	1047.2	0.25002	1047.2	0.4605	1047.64	0.4427	1047.64	0.41609	1047.2	0.34317
1047.68	0.09796	1047.68	0.18321	1047.68	0.24945	1047.68	0.45994	1048.12	0.44331	1048.12	0.41715	1047.68	0.34532
1048.17	0.09385	1048.17	0.18238	1048.17	0.24892	1048.17	0.45944	1048.6	0.44389	1048.6	0.41822	1048.17	0.34747
1048.65	0.08992	1048.65	0.18155	1048.65	0.24839	1048.65	0.45895	1049.09	0.44453	1049.09	0.41938	1048.65	0.34958
1049.13	0.08631	1049.13	0.18075	1049.13	0.24792	1049.13	0.45857	1049.57	0.44516	1049.57	0.42054	1049.13	0.35172
1049.61	0.08306	1049.61	0.17994	1049.61	0.24747	1049.61	0.4582	1050.05	0.44583	1050.05	0.42172	1049.61	0.35383
1050.09	0.08023	1050.09	0.17918	1050.09	0.24708	1050.09	0.45793	1050.53	0.44648	1050.53	0.42283	1050.09	0.35595
1050.58	0.07779	1050.58	0.17845	1050.58	0.24671	1050.58	0.45765	1051.02	0.44719	1051.01	0.42396	1050.58	0.35799
1051.06	0.07575	1051.06	0.17778	1051.06	0.2464	1051.06	0.45744	1051.5	0.44793	1051.5	0.42505	1051.06	0.36001
1051.54	0.07403	1051.54	0.17716	1051.54	0.2461	1051.54	0.45723	1051.98	0.44879	1051.98	0.42624	1051.54	0.36199
1052.02	0.07263	1052.02	0.17659	1052.02	0.24587	1052.02	0.4571	1052.46	0.44973	1052.46	0.42748	1052.02	0.36399
1052.51	0.07145	1052.51	0.17605	1052.51	0.24566	1052.51	0.45698	1052.94	0.45081	1052.94	0.42886	1052.51	0.36602
1052.99	0.07048	1052.99	0.17555	1052.99	0.24551	1052.99	0.45695	1053.42	0.45191	1053.42	0.43028	1052.99	0.36812
1053.47	0.06967	1053.47	0.17507	1053.47	0.2454	1053.47	0.45691	1053.91	0.45305	1053.91	0.43178	1053.47	0.37026
1053.95	0.06902	1053.95	0.17465	1053.95	0.24535	1053.95	0.45695	1054.39	0.45413	1054.39	0.43323	1053.95	0.37243
1054.43	0.06849	1054.43	0.17427	1054.43	0.24532	1054.43	0.45696	1054.87	0.45522	1054.87	0.43471	1054.43	0.37456
1054.92	0.06812	1054.92	0.17399	1054.92	0.24534	1054.92	0.45704	1055.35	0.45627	1055.35	0.43617	1054.92	0.37668
1055.4	0.06784	1055.4	0.17378	1055.4	0.24537	1055.4	0.45712	1055.84	0.45741	1055.84	0.43773	1055.4	0.37876
1055.88	0.06769	1055.88	0.17366	1055.88	0.24544	1055.88	0.4573	1056.32	0.45862	1056.32	0.43935	1055.88	0.38086
1056.36	0.06762	1056.36	0.1736	1056.36	0.24552	1056.36	0.45751	1056.8	0.45997	1056.8	0.4411	1056.36	0.38299
1056.84	0.06764	1056.84	0.17359	1056.84	0.24565	1056.84	0.45784	1057.28	0.46137	1057.28	0.4429	1056.84	0.38521
1057.33	0.06773	1057.33	0.17362	1057.33	0.24579	1057.33	0.45819	1057.76	0.46286	1057.76	0.44475	1057.33	0.38747
1057.81	0.06793	1057.81	0.17369	1057.81	0.24599	1057.81	0.4586	1058.25	0.46432	1058.25	0.44654	1057.81	0.38977
1058.29	0.0682	1058.29	0.17378	1058.29	0.24622	1058.29	0.45897	1058.73	0.46582	1058.73	0.44832	1058.29	0.39204
1058.77	0.06859	1058.77	0.17391	1058.77	0.24651	1058.77	0.45939	1059.21	0.46731	1059.21	0.45003	1058.77	0.3943
1059.26	0.06907	1059.26	0.17405	1059.26	0.24682	1059.26	0.45976	1059.69	0.4689	1059.69	0.45179	1059.26	0.39651
1059.74	0.06964	1059.74	0.17421	1059.74	0.24718	1059.74	0.46018	1060.17	0.47054	1060.17	0.45356	1059.74	0.39875
1060.22	0.07024	1060.22	0.17435	1060.22	0.24755	1060.22	0.46058	1060.66	0.47229	1060.66	0.45543	1060.22	0.401
1060.7	0.07088	1060.7	0.17452	1060.7	0.24795	1060.7	0.46102	1061.14	0.47407	1061.14	0.45732	1060.7	0.40335
1061.18	0.07146	1061.18	0.17468	1061.18	0.24834	1061.18	0.46141	1061.62	0.47588	1061.62	0.45926	1061.18	0.40574
1061.67	0.07197	1061.67	0.17488	1061.67	0.24874	1061.67	0.46181	1062.1	0.47763	1062.1	0.46114	1061.67	0.4082
1062.15	0.07234	1062.15	0.17511	1062.15	0.24911	1062.15	0.46211	1062.59	0.47936	1062.59	0.46303	1062.15	0.41066
1062.63	0.07255	1062.63	0.17539	1062.63	0.24949	1062.63	0.46241	1063.07	0.48103	1063.07	0.46488	1062.63	0.41315
1063.11	0.07254	1063.11	0.17568	1063.11	0.24984	1063.11	0.46264	1063.55	0.48274	1063.55	0.46682	1063.11	0.41565
1063.59	0.07236	1063.59	0.17599	1063.59	0.2502	1063.59	0.46292	1064.03	0.48447	1064.03	0.4688	1063.59	0.41821
1064.08	0.072	1064.08	0.17628	1064.08	0.25054	1064.08	0.4632	1064.51	0.48627	1064.51	0.47092	1064.08	0.42084
1064.56	0.07154	1064.56	0.17654	1064.56	0.25091	1064.56	0.46358	1065	0.48805	1065	0.47304	1064.56	0.42356
1065.04	0.07103	1065.04	0.17676	1065.04	0.25127	1065.04	0.46399	1065.48	0.48983	1065.48	0.47519	1065.04	0.42631
1065.52	0.07057	1065.52	0.17696	1065.52	0.25165	1065.52	0.4645	1065.96	0.49151	1065.96	0.47724	1065.52	0.42909
1066.01	0.0702	1066.01	0.17715	1066.01	0.25203	1066.01	0.46499	1066.44	0.49316	1066.44	0.47923	1066.01	0.4318
1066.49	0.07	1066.49	0.17737	1066.49	0.25245	1066.49	0.46554	1066.92	0.49475	1066.92	0.48112	1066.49	0.43446
1066.97	0.06995	1066.97	0.17759	1066.97	0.25285	1066.97	0.46605	1067.41	0.49641	1067.41	0.48302	1066.97	0.43704
1067.45	0.07009	1067.45	0.17785	1067.45	0.2533	1067.45	0.46663	1067.89	0.4981	1067.89	0.48492	1067.45	0.43962
1067.93	0.07038	1067.93	0.17811	1067.93	0.25373	1067.93	0.46717	1068.37	0.49991	1068.37	0.4869	1067.93	0.44219
1068.42	0.07083	1068.42	0.17837	1068.42	0.25419	1068.42	0.46777	1068.85	0.50174	1068.85	0.48889	1068.42	0.44482
1068.9	0.0714	1068.9	0.17862	1068.9	0.25465	1068.9	0.46833	1069.34	0.50361	1069.34	0.49091	1068.9	0.44746
1069.38	0.07212	1069.38	0.17886	1069.38	0.25513	1069.38	0.46893	1069.82	0.50541	1069.82	0.49285	1069.38	0.45012
1069.86	0.07292	1069.86	0.1791	1069.86	0.2556	1069.86	0.46948	1070.3	0.5072	1070.3	0.49477	1069.86	0.45273
1070.34	0.07381	1070.34	0.17934	1070.34	0.2561	1070.34	0.47009	1070.78	0.50893	1070.78	0.49662	1070.34	0.45532
1070.83	0.0747	1070.83	0.1796	1070.83	0.25661	1070.83	0.47071	1071.26	0.51074	1071.26	0.49853	1070.83	0.4579
1071.31	0.07555	1071.31	0.17988	1071.31	0.25717	1071.31	0.47147	1071.75	0.51259	1071.74	0.50048	1071.31	0.46054
1071.79	0.07625	1071.79	0.18017	1071.79	0.25775	1071.79	0.4723	1072.23	0.51457	1072.23	0.50258	1071.79	0.46326
1072.27	0.07676	1072.27	0.18051	1072.27	0.25839	1072.27	0.4733	1072.71	0.5166	1072.71	0.50471	1072.27	0.46613
1072.76	0.077	1072.76	0.18087	1072.76	0.25905	1072.76	0.47435	1073.19	0.51869	1073.19	0.50693	1072.76	0.46908
1073.24	0.07698	1073.24	0.18128	1073.24	0.25977	1073.24	0.47551	1073.67	0.52076	1073.67	0.50912	1073.24	0.47212
1073.72	0.07667	1073.72	0.18172	1073.72	0.2605	1073.72	0.47664	1074.16	0.52288	1074.16	0.51134	1073.72	0.47515
1074.2	0.07614	1074.2	0.18222	1074.2	0.26129	1074.2	0.47782	1074.64	0.52501	1074.64	0.51355	1074.2	0.47821
1074.68	0.0754	1074.68	0.18274	1074.68	0.26209	1074.68	0.47896	1075.12	0.52728	1075.12	0.5159	1074.68	0.48125
1075.17	0.07454	1075.17	0.18329	1075.17	0.26296	1075.17	0.48017	1075.6	0.52968	1075.6	0.51834	1075.17	0.4844
1075.65	0.0736	1075.65	0.18385	1075.65	0.26385	1075.65	0.48141	1076.09	0.53228	1076.08	0.52096	1075.65	0.48764
1076.13	0.07266	1076.13	0.18442	1076.13	0.2648	1076.13	0.48276	1076.57	0.53497	1076.57	0.52367	1076.13	0.49108
1076.61	0.07175	1076.61	0.185	1076.61	0.26578	1076.61	0.48415	1077.05	0.53776	1077.05	0.52646	1076.61	0.49465
1077.09	0.07094	1077.09	0.18561	1077.09	0.26683	1077.09	0.48564	1077.53	0.54052	1077.53	0.52921	1077.09	0.49836
1077.58	0.07023	1077.58	0.18624	1077.58	0.2679	1077.58	0.48712	1078.01	0.54329	1078.01	0.53196	1077.58	0.50213
1078.06	0.06966	1078.06	0.18691	1078.06	0.26903	1078.06	0.48866	1078.49	0.54605	1078.49	0.53467	1078.06	0.50598
1078.54	0.06919	1078.54	0.18761	1078.54	0.27017	1078.54	0.49017	1078.98	0.5489	1078.98	0.53745	1078.54	0.50988
1079.02	0.06883	1079.02	0.18834	1079.02	0.27137	1079.02	0.49175	1079.46	0.55184	1079.46	0.5403	1079.02	0.5139
1079.51	0.06854	1079.51	0.18909	1079.51	0.27259	1079.51	0.49333	1079.94	0.55494	1079.94	0.54331	1079.51	0.51803
1079.99	0.06832	1079.99	0.18986	1079.99	0.27386	1079.99	0.49502	1080.42	0.55811	1080.42	0.54639	1079.99	0.52231
1080.47	0.06813	1080.47	0.19065	1080.47	0.27513	1080.47	0.49672	1080.91	0.56137	1080.91	0.54957	1080.47	0.52665
1080.95	0.068	1080.95	0.19148	1080.95	0.27645	1080.95	0.4985	1081.39	0.5646	1081.39	0.55273	1080.95	0.53102
1081.43	0.06791	1081.43	0.19233	1081.43	0.27777	1081.43	0.50026	1081.87	0.56785	1081.87	0.55591	1081.43	0.53529
1081.92	0.06789	1081.92	0.19325	1081.92	0.27913	1081.92	0.50208	1082.35	0.57107	1082.35	0.55907	1081.92	0.53947
1082.4	0.06789	1082.4	0.19419	1082.4	0.2805	1082.4	0.50388	1082.83	0.57436	1082.83	0.56232	1082.4	0.54353
1082.88	0.06795	1082.88	0.19518	1082.88	0.28193	1082.88	0.50575	1083.32	0.57767	1083.32	0.56561	1082.88	0.54755
1083.36	0.06801	1083.36	0.19618	1083.36	0.28339	1083.36	0.50762	1083.8	0.58106	1083.8	0.56901	1083.36	0.55154
1083.84	0.06811	1083.84	0.19721	1083.84	0.28493	1083.84	0.50959	1084.28	0.58439	1084.28	0.57239	1083.84	0.55557
1084.33	0.06821	1084.33	0.19827	1084.33	0.28649	1084.33	0.51157	1084.76	0.58765	1084.76	0.57576	1084.33	0.55954
1084.81	0.06837	1084.81	0.19937	1084.81	0.28813	1084.81	0.5136	1085.24	0.5907	1085.24	0.57897	1084.81	0.56345
1085.29	0.06856	1085.29	0.20051	1085.29	0.28979	1085.29	0.5156	1085.73	0.59359	1085.73	0.58209	1085.29	0.56715
1085.77	0.06881	1085.77	0.20172	1085.77	0.29151	1085.77	0.51761	1086.21	0.5963	1086.21	0.58507	1085.77	0.57067
1086.26	0.0691	1086.26	0.20298	1086.26	0.29324	1086.26	0.51957	1086.69	0.59897	1086.69	0.58805	1086.26	0.57395
1086.74	0.06945	1086.74	0.2043	1086.74	0.29504	1086.74	0.52157	1087.17	0.60159	1087.17	0.591	1086.74	0.57712
1087.22	0.06983	1087.22	0.20565	1087.22	0.29686	1087.22	0.52353	1087.65	0.60428	1087.65	0.59401	1087.22	0.58017
1087.7	0.07027	1087.7	0.20702	1087.7	0.29874	1087.7	0.52556	1088.14	0.60692	1088.14	0.59696	1087.7	0.58317
1088.18	0.07077	1088.18	0.20839	1088.18	0.30064	1088.18	0.52755	1088.62	0.60953	1088.62	0.59984	1088.18	0.58603
1088.66	0.07138	1088.66	0.20979	1088.66	0.30258	1088.66	0.52957	1089.1	0.61196	1089.1	0.6025	1088.66	0.58872
1089.15	0.07209	1089.15	0.21118	1089.15	0.30451	1089.15	0.53149	1089.58	0.61426	1089.58	0.60499	1089.15	0.5911
1089.63	0.073	1089.63	0.2126	1089.63	0.30646	1089.63	0.53337	1090.07	0.61636	1090.07	0.60726	1089.63	0.59318
1090.11	0.07409	1090.11	0.21401	1090.11	0.30838	1090.11	0.53512	1090.55	0.61836	1090.55	0.60945	1090.11	0.5949
1090.59	0.07543	1090.59	0.21545	1090.59	0.3103	1090.59	0.53683	1091.03	0.62021	1091.03	0.61152	1090.59	0.59636
1091.08	0.07699	1091.08	0.21688	1091.08	0.31218	1091.08	0.53841	1091.51	0.62195	1091.51	0.61357	1091.08	0.59759
1091.56	0.07881	1091.56	0.21832	1091.56	0.31405	1091.56	0.53993	1091.99	0.62345	1091.99	0.61546	1091.56	0.59866
1092.04	0.0808	1092.04	0.21973	1092.04	0.31585	1092.04	0.5413	1092.48	0.6247	1092.48	0.61719	1092.04	0.59951
1092.52	0.08288	1092.52	0.22112	1092.52	0.31761	1092.52	0.54256	1092.96	0.62559	1092.96	0.61861	1092.52	0.6001
1093.01	0.08488	1093.01	0.22247	1093.01	0.31927	1093.01	0.54363	1093.44	0.62619	1093.44	0.61979	1093.01	0.60034
1093.49	0.08664	1093.49	0.22379	1093.49	0.32086	1093.49	0.54457	1093.92	0.62647	1093.92	0.62066	1093.49	0.60023
1093.97	0.08792	1093.97	0.22505	1093.97	0.32232	1093.97	0.54533	1094.4	0.6266	1094.4	0.62137	1093.97	0.59976
1094.45	0.0886	1094.45	0.22625	1094.45	0.32373	1094.45	0.54601	1094.89	0.62657	1094.89	0.62187	1094.45	0.59903
1094.93	0.08852	1094.93	0.22738	1094.93	0.32502	1094.93	0.54655	1095.37	0.62644	1095.37	0.62223	1094.93	0.59805
1095.41	0.08775	1095.41	0.22844	1095.41	0.32626	1095.41	0.54705	1095.85	0.62611	1095.85	0.62229	1095.41	0.59689
1095.9	0.08635	1095.9	0.2294	1095.9	0.32739	1095.9	0.54739	1096.33	0.62558	1096.33	0.62205	1095.9	0.59548
1096.38	0.08455	1096.38	0.23031	1096.38	0.32845	1096.38	0.54764	1096.82	0.62469	1096.82	0.62135	1096.38	0.59378
1096.86	0.08254	1096.86	0.23112	1096.86	0.32937	1096.86	0.54768	1097.3	0.62354	1097.3	0.62027	1096.86	0.59168
1097.34	0.08057	1097.34	0.23189	1097.34	0.33019	1097.34	0.5476	1097.78	0.62208	1097.78	0.61878	1097.34	0.58918
1097.83	0.07875	1097.83	0.23256	1097.83	0.33086	1097.83	0.54731	1098.26	0.62047	1098.26	0.61708	1097.83	0.58626
1098.31	0.07719	1098.31	0.23318	1098.31	0.33143	1098.31	0.54693	1098.74	0.61869	1098.74	0.61514	1098.31	0.58306
1098.79	0.0759	1098.79	0.23372	1098.79	0.33187	1098.79	0.54639	1099.23	0.61683	1099.23	0.61309	1098.79	0.5796
1099.27	0.07488	1099.27	0.23418	1099.27	0.33223	1099.27	0.54579	1099.71	0.61476	1099.71	0.61079	1099.27	0.57598
1099.76	0.07407	1099.76	0.23456	1099.76	0.33248	1099.76	0.54502	1100.19	0.6125	1100.19	0.60827	1099.76	0.57215
1100.24	0.07346	1100.24	0.23489	1100.24	0.33267	1100.24	0.54417	1100.67	0.60992	1100.67	0.60535	1100.24	0.56811
1100.72	0.073	1100.72	0.23515	1100.72	0.33274	1100.72	0.54313	1101.15	0.60709	1101.15	0.60212	1100.72	0.56376
1101.2	0.07268	1101.2	0.23538	1101.2	0.33275	1101.2	0.54201	1101.64	0.604	1101.64	0.59853	1101.2	0.55913
1101.68	0.07246	1101.68	0.23556	1101.68	0.33264	1101.68	0.54075	1102.12	0.6008	1102.12	0.59473	1101.68	0.5542
1102.16	0.07233	1102.16	0.23571	1102.16	0.33247	1102.16	0.53946	1102.6	0.59748	1102.6	0.59069	1102.16	0.54909
1102.65	0.07223	1102.65	0.23581	1102.65	0.3322	1102.65	0.53811	1103.08	0.59416	1103.08	0.58654	1102.65	0.54383
1103.13	0.07219	1103.13	0.23588	1103.13	0.33189	1103.13	0.53679	1103.57	0.59074	1103.57	0.58217	1103.13	0.53852
1103.61	0.07216	1103.61	0.23588	1103.61	0.33149	1103.61	0.5354	1104.05	0.58726	1104.05	0.57764	1103.61	0.53314
1104.09	0.07217	1104.09	0.23586	1104.09	0.33107	1104.09	0.53401	1104.53	0.58362	1104.53	0.57285	1104.09	0.5277
1104.58	0.0722	1104.58	0.23579	1104.58	0.33058	1104.58	0.5325	1105.01	0.57988	1105.01	0.56792	1104.58	0.52214
1105.06	0.07228	1105.06	0.23572	1105.06	0.33008	1105.06	0.53098	1105.49	0.57603	1105.49	0.56284	1105.06	0.51653
1105.54	0.07239	1105.54	0.23562	1105.54	0.32954	1105.54	0.52934	1105.98	0.57221	1105.98	0.55781	1105.54	0.51085
1106.02	0.07253	1106.02	0.23553	1106.02	0.32901	1106.02	0.52772	1106.46	0.5684	1106.46	0.55282	1106.02	0.5052
1106.5	0.07267	1106.5	0.23542	1106.5	0.32844	1106.5	0.52603	1106.94	0.56471	1106.94	0.54801	1106.5	0.49961
1106.99	0.07283	1106.99	0.23531	1106.99	0.32787	1106.99	0.52439	1107.42	0.56105	1107.42	0.54329	1106.99	0.49416
1107.47	0.07297	1107.47	0.23516	1107.47	0.32725	1107.47	0.52268	1107.9	0.55749	1107.9	0.53872	1107.47	0.4888
1107.95	0.07313	1107.95	0.23499	1107.95	0.32662	1107.95	0.52101	1108.39	0.55393	1108.39	0.5342	1107.95	0.48357
1108.43	0.07329	1108.43	0.23479	1108.43	0.32595	1108.43	0.51928	1108.87	0.55047	1108.87	0.52981	1108.43	0.47841
1108.91	0.07348	1108.91	0.23457	1108.91	0.32528	1108.91	0.51759	1109.35	0.54707	1109.35	0.52552	1108.91	0.47339
1109.4	0.07367	1109.4	0.23433	1109.4	0.32459	1109.4	0.51589	1109.83	0.54384	1109.83	0.52144	1109.4	0.46849
1109.88	0.07388	1109.88	0.23409	1109.88	0.32391	1109.88	0.5143	1110.32	0.54073	1110.32	0.51754	1109.88	0.46383
1110.36	0.07409	1110.36	0.23384	1110.36	0.32322	1110.36	0.51276	1110.8	0.53782	1110.8	0.51388	1110.36	0.45938
1110.84	0.07431	1110.84	0.23362	1110.84	0.32256	1110.84	0.51136	1111.28	0.53499	1111.28	0.51037	1110.84	0.45521
1111.33	0.07452	1111.33	0.23339	1111.33	0.32186	1111.33	0.50999	1111.76	0.53227	1111.76	0.50704	1111.33	0.45123
1111.81	0.07477	1111.81	0.23319	1111.81	0.32116	1111.81	0.5087	1112.24	0.52956	1112.24	0.50379	1111.81	0.44745
1112.29	0.07502	1112.29	0.233	1112.29	0.32043	1112.29	0.50739	1112.72	0.52694	1112.72	0.50071	1112.29	0.44378
1112.77	0.07532	1112.77	0.23283	1112.77	0.31971	1112.77	0.50612	1113.21	0.52436	1113.21	0.49773	1112.77	0.44024
1113.25	0.07564	1113.25	0.23267	1113.25	0.31898	1113.25	0.5048	1113.69	0.52194	1113.69	0.49499	1113.25	0.43681
1113.74	0.07599	1113.74	0.23254	1113.74	0.31829	1113.74	0.50353	1114.17	0.51965	1114.17	0.49243	1113.74	0.43355
1114.22	0.07634	1114.22	0.23241	1114.22	0.31761	1114.22	0.50226	1114.65	0.51755	1114.65	0.49013	1114.22	0.43045
1114.7	0.07671	1114.7	0.23231	1114.7	0.317	1114.7	0.50107	1115.14	0.51558	1115.14	0.48795	1114.7	0.42756
1115.18	0.07707	1115.18	0.23223	1115.18	0.31641	1115.18	0.49988	1115.62	0.51378	1115.62	0.48594	1115.18	0.42479
1115.66	0.07746	1115.66	0.23219	1115.66	0.3159	1115.66	0.49878	1116.1	0.51206	1116.1	0.48398	1115.66	0.42214
1116.15	0.07786	1116.15	0.23218	1116.15	0.31541	1116.15	0.49767	1116.58	0.5105	1116.58	0.48212	1116.15	0.41954
1116.63	0.07831	1116.63	0.23223	1116.63	0.315	1116.63	0.49664	1117.06	0.50905	1117.06	0.4803	1116.63	0.41701
1117.11	0.07879	1117.11	0.2323	1117.11	0.31461	1117.11	0.4956	1117.55	0.50778	1117.55	0.47862	1117.11	0.41454
1117.59	0.07931	1117.59	0.23243	1117.59	0.3143	1117.59	0.49467	1118.03	0.50661	1118.03	0.47703	1117.59	0.4122
1118.08	0.07984	1118.08	0.23258	1118.08	0.314	1118.08	0.49375	1118.51	0.50557	1118.51	0.47559	1118.08	0.40999
1118.56	0.08041	1118.56	0.23279	1118.56	0.31377	1118.56	0.49294	1118.99	0.50455	1118.99	0.4742	1118.56	0.40796
1119.04	0.08097	1119.04	0.23302	1119.04	0.31355	1119.04	0.49214	1119.47	0.50354	1119.47	0.47291	1119.04	0.40604
1119.52	0.08159	1119.52	0.23331	1119.52	0.31338	1119.52	0.49142	1119.96	0.50245	1119.96	0.47163	1119.52	0.4042
1120	0.08222	1120	0.23365	1120	0.31323	1120	0.49068	1120.44	0.50137	1120.44	0.47044	1120	0.40235
1120.49	0.08292	1120.49	0.23404	1120.49	0.31313	1120.49	0.48999	1120.92	0.50026	1120.92	0.46928	1120.49	0.40048
1120.97	0.08365	1120.97	0.23446	1120.97	0.31303	1120.97	0.48928	1121.4	0.49922	1121.4	0.46826	1120.97	0.39856
1121.45	0.08445	1121.45	0.23493	1121.45	0.31299	1121.45	0.48863	1121.89	0.49822	1121.88	0.46731	1121.45	0.39664
1121.93	0.08527	1121.93	0.23539	1121.93	0.31293	1121.93	0.48794	1122.37	0.4973	1122.37	0.4665	1121.93	0.39473
1122.41	0.08616	1122.41	0.23587	1122.41	0.31289	1122.41	0.48729	1122.85	0.49635	1122.85	0.46569	1122.41	0.39288
1122.9	0.08708	1122.9	0.23633	1122.9	0.3128	1122.9	0.48656	1123.33	0.4954	1123.33	0.46492	1122.9	0.39106
1123.38	0.08808	1123.38	0.23681	1123.38	0.31272	1123.38	0.48583	1123.81	0.49434	1123.81	0.46407	1123.38	0.38928
1123.86	0.08915	1123.86	0.23729	1123.86	0.31258	1123.86	0.485	1124.3	0.49323	1124.3	0.46321	1123.86	0.38749
1124.34	0.09035	1124.34	0.23779	1124.34	0.31245	1124.34	0.48415	1124.78	0.49202	1124.78	0.46231	1124.34	0.38568
1124.83	0.09166	1124.83	0.2383	1124.83	0.31228	1124.83	0.48322	1125.26	0.49082	1125.26	0.46147	1124.83	0.38383
1125.31	0.09314	1125.31	0.23882	1125.31	0.31213	1125.31	0.48228	1125.74	0.48957	1125.74	0.46066	1125.31	0.38198
1125.79	0.09479	1125.79	0.23933	1125.79	0.31194	1125.79	0.48127	1126.22	0.48832	1126.22	0.45994	1125.79	0.38009
1126.27	0.09669	1126.27	0.23984	1126.27	0.31176	1126.27	0.48026	1126.71	0.48698	1126.71	0.45922	1126.27	0.3782
1126.75	0.09881	1126.75	0.24033	1126.75	0.31153	1126.75	0.47914	1127.19	0.48556	1127.19	0.4585	1126.75	0.37626
1127.24	0.10123	1127.24	0.24082	1127.24	0.31127	1127.24	0.47796	1127.67	0.48398	1127.67	0.45768	1127.24	0.37427
1127.72	0.10389	1127.72	0.24128	1127.72	0.31094	1127.72	0.47662	1128.15	0.48229	1128.15	0.45681	1127.72	0.37218
1128.2	0.10678	1128.2	0.24175	1128.2	0.31057	1128.2	0.47518	1128.63	0.48044	1128.63	0.45581	1128.2	0.37002
1128.68	0.10975	1128.68	0.24219	1128.68	0.31012	1128.68	0.47359	1129.12	0.47851	1129.12	0.45479	1128.68	0.36779
1129.16	0.11269	1129.16	0.24262	1129.16	0.30964	1129.16	0.47192	1129.6	0.47646	1129.6	0.4537	1129.16	0.36554
1129.65	0.1154	1129.65	0.24301	1129.65	0.30909	1129.65	0.47011	1130.08	0.47432	1130.08	0.45264	1129.65	0.36326
1130.13	0.11776	1130.13	0.24336	1130.13	0.30848	1130.13	0.46824	1130.56	0.472	1130.56	0.45153	1130.13	0.361
1130.61	0.11964	1130.61	0.24365	1130.61	0.30778	1130.61	0.46622	1131.05	0.46954	1131.05	0.45043	1130.61	0.35871
1131.09	0.12106	1131.09	0.24391	1131.09	0.30699	1131.09	0.46409	1131.53	0.46686	1131.53	0.44926	1131.09	0.35641
1131.58	0.12204	1131.58	0.24409	1131.58	0.30607	1131.58	0.46176	1132.01	0.46402	1132.01	0.44811	1131.58	0.35406
1132.06	0.12279	1132.06	0.24422	1132.06	0.30505	1132.06	0.45928	1132.49	0.461	1132.49	0.44691	1132.06	0.35169
1132.54	0.12343	1132.54	0.24427	1132.54	0.30387	1132.54	0.45657	1132.97	0.45789	1132.97	0.44577	1132.54	0.34932
1133.02	0.12418	1133.02	0.24425	1133.02	0.30258	1133.02	0.45372	1133.46	0.45466	1133.46	0.44463	1133.02	0.34702
1133.5	0.12517	1133.5	0.24411	1133.5	0.30112	1133.5	0.45063	1133.94	0.45136	1133.94	0.44358	1133.5	0.34481
1133.99	0.12653	1133.99	0.24386	1133.99	0.29954	1133.99	0.4474	1134.42	0.4479	1134.42	0.44252	1133.99	0.34276
1134.47	0.12828	1134.47	0.24346	1134.47	0.29776	1134.47	0.44394	1134.9	0.44433	1134.9	0.44152	1134.47	0.34083
1134.95	0.13049	1134.95	0.24291	1134.95	0.29583	1134.95	0.44032	1135.38	0.44056	1135.38	0.44051	1134.95	0.33906
1135.43	0.13312	1135.43	0.24218	1135.43	0.29369	1135.43	0.43646	1135.87	0.43667	1135.87	0.43958	1135.43	0.33739
1135.91	0.1362	1135.91	0.24129	1135.91	0.29136	1135.91	0.43244	1136.35	0.43262	1136.35	0.43869	1135.91	0.33587
1136.4	0.13965	1136.4	0.2402	1136.4	0.28881	1136.4	0.42817	1136.83	0.42851	1136.83	0.43796	1136.4	0.33448
1136.88	0.14347	1136.88	0.23891	1136.88	0.28607	1136.88	0.42373	1137.31	0.42429	1137.31	0.43733	1136.88	0.33327
1137.36	0.14756	1137.36	0.23741	1137.36	0.28309	1137.36	0.41904	1137.8	0.42001	1137.8	0.43689	1137.36	0.33223
1137.84	0.1519	1137.84	0.2357	1137.84	0.27993	1137.84	0.41416	1138.28	0.4156	1138.28	0.43652	1137.84	0.33139
1138.33	0.15631	1138.33	0.23376	1138.33	0.27654	1138.33	0.40901	1138.76	0.4111	1138.76	0.43627	1138.33	0.33068
1138.81	0.1607	1138.81	0.23163	1138.81	0.273	1138.81	0.40366	1139.24	0.40644	1139.24	0.436	1138.81	0.33007
1139.29	0.16484	1139.29	0.22929	1139.29	0.26926	1139.29	0.39806	1139.72	0.40167	1139.72	0.43572	1139.29	0.32945
1139.77	0.16857	1139.77	0.22679	1139.77	0.26539	1139.77	0.39231	1140.21	0.39674	1140.21	0.43531	1139.77	0.32878
1140.25	0.17158	1140.25	0.22411	1140.25	0.26137	1140.25	0.38638	1140.69	0.39168	1140.69	0.43476	1140.25	0.32796
1140.74	0.17366	1140.74	0.22128	1140.74	0.25724	1140.74	0.38035	1141.17	0.38641	1141.17	0.43391	1140.74	0.32694
1141.22	0.17451	1141.22	0.21828	1141.22	0.25297	1141.22	0.37421	1141.65	0.38094	1141.65	0.43271	1141.22	0.3256
1141.7	0.17396	1141.7	0.21514	1141.7	0.24862	1141.7	0.36805	1142.13	0.37514	1142.13	0.43094	1141.7	0.32389
1142.18	0.17183	1142.18	0.21186	1142.18	0.24416	1142.18	0.36182	1142.62	0.36902	1142.62	0.42855	1142.18	0.32165
1142.66	0.16816	1142.66	0.20847	1142.66	0.23965	1142.66	0.35561	1143.1	0.36248	1143.1	0.42535	1142.66	0.31881
1143.15	0.16303	1143.15	0.20499	1143.15	0.2351	1143.15	0.3494	1143.58	0.35559	1143.58	0.42134	1143.15	0.31523
1143.63	0.15677	1143.63	0.20146	1143.63	0.23056	1143.63	0.34327	1144.06	0.34829	1144.06	0.41645	1143.63	0.31089
1144.11	0.14971	1144.11	0.19787	1144.11	0.22602	1144.11	0.33717	1144.55	0.34067	1144.55	0.41074	1144.11	0.30576
1144.59	0.14229	1144.59	0.19427	1144.59	0.22154	1144.59	0.33119	1145.03	0.3327	1145.03	0.4042	1144.59	0.2999
1145.08	0.13486	1145.08	0.19062	1145.08	0.21709	1145.08	0.32527	1145.51	0.32447	1145.51	0.39694	1145.08	0.29335
1145.56	0.12779	1145.56	0.18697	1145.56	0.21271	1145.56	0.31947	1145.99	0.31597	1145.99	0.38897	1145.56	0.28624
1146.04	0.12128	1146.04	0.18329	1146.04	0.20838	1146.04	0.31376	1146.47	0.30729	1146.47	0.38047	1146.04	0.27862
1146.52	0.1155	1146.52	0.17964	1146.52	0.20414	1146.52	0.3082	1146.96	0.29846	1146.96	0.37148	1146.52	0.27061
1147	0.11049	1147	0.176	1147	0.19998	1147	0.30276	1147.44	0.28961	1147.44	0.36221	1147	0.2623
1147.49	0.10627	1147.49	0.17242	1147.49	0.19593	1147.49	0.29751	1147.92	0.28077	1147.92	0.35274	1147.49	0.25382
1147.97	0.10275	1147.97	0.16887	1147.97	0.19196	1147.97	0.29241	1148.4	0.27204	1148.4	0.34326	1147.97	0.24526
1148.45	0.09988	1148.45	0.16537	1148.45	0.18809	1148.45	0.2875	1148.88	0.26345	1148.88	0.33382	1148.45	0.23676
1148.93	0.09752	1148.93	0.1619	1148.93	0.18428	1148.93	0.28272	1149.37	0.25507	1149.37	0.32457	1148.93	0.22842
1149.41	0.09561	1149.41	0.15847	1149.41	0.18058	1149.41	0.27812	1149.85	0.24694	1149.85	0.3155	1149.41	0.22034
1149.9	0.09405	1149.9	0.15508	1149.9	0.17695	1149.9	0.27366	1150.33	0.23913	1150.33	0.30675	1149.9	0.21257
1150.38	0.0928	1150.38	0.15176	1150.38	0.17345	1150.38	0.26938	1150.81	0.23166	1150.81	0.29832	1150.38	0.20519
1150.86	0.09179	1150.86	0.1485	1150.86	0.17007	1150.86	0.26527	1151.3	0.2246	1151.3	0.29032	1150.86	0.19822
1151.34	0.091	1151.34	0.14534	1151.34	0.16684	1151.34	0.26137	1151.78	0.21792	1151.78	0.28276	1151.34	0.19172
1151.83	0.09037	1151.83	0.14226	1151.83	0.16374	1151.83	0.25765	1152.26	0.21166	1152.26	0.27572	1151.83	0.1857
1152.31	0.0899	1152.31	0.13926	1152.31	0.16078	1152.31	0.25416	1152.74	0.20577	1152.74	0.26914	1152.31	0.18019
1152.79	0.08953	1152.79	0.13634	1152.79	0.15794	1152.79	0.25087	1153.22	0.20028	1153.22	0.26309	1152.79	0.17519
1153.27	0.08926	1153.27	0.13349	1153.27	0.15522	1153.27	0.24781	1153.7	0.19516	1153.7	0.2575	1153.27	0.17071
1153.75	0.08905	1153.75	0.13074	1153.75	0.15263	1153.75	0.24495	1154.19	0.19045	1154.19	0.25242	1153.75	0.16673
1154.24	0.08892	1154.24	0.12811	1154.24	0.15019	1154.24	0.24234	1154.67	0.18615	1154.67	0.24778	1154.24	0.16323
1154.72	0.08884	1154.72	0.12561	1154.72	0.14789	1154.72	0.23993	1155.15	0.18231	1155.15	0.24362	1154.72	0.16018
1155.2	0.08884	1155.2	0.12327	1155.2	0.14578	1155.2	0.23777	1155.63	0.17886	1155.63	0.23987	1155.2	0.15755
1155.68	0.08889	1155.68	0.12108	1155.68	0.14381	1155.68	0.23579	1156.12	0.17583	1156.12	0.23654	1155.68	0.15532
1156.16	0.08899	1156.16	0.11903	1156.16	0.14199	1156.16	0.23401	1156.6	0.17313	1156.6	0.23355	1156.16	0.15346
1156.65	0.08912	1156.65	0.11711	1156.65	0.14029	1156.65	0.23238	1157.08	0.17077	1157.08	0.23091	1156.65	0.15194
1157.13	0.0893	1157.13	0.11532	1157.13	0.13873	1157.13	0.23094	1157.56	0.16868	1157.56	0.22856	1157.13	0.15075
1157.61	0.08949	1157.61	0.11366	1157.61	0.13728	1157.61	0.22964	1158.04	0.1669	1158.04	0.22651	1157.61	0.14984
1158.09	0.08972	1158.09	0.11215	1158.09	0.136	1158.09	0.22854	1158.53	0.16538	1158.53	0.22471	1158.09	0.1492
1158.58	0.08998	1158.58	0.11079	1158.58	0.13486	1158.58	0.22762	1159.01	0.16415	1159.01	0.22319	1158.58	0.14877
1159.06	0.09029	1159.06	0.1096	1159.06	0.13389	1159.06	0.22691	1159.49	0.16316	1159.49	0.22189	1159.06	0.14852
1159.54	0.09062	1159.54	0.10854	1159.54	0.13306	1159.54	0.22638	1159.97	0.16241	1159.97	0.22082	1159.54	0.14841
1160.02	0.09101	1160.02	0.10762	1160.02	0.13238	1160.02	0.22603	1160.45	0.16185	1160.45	0.21992	1160.02	0.14841
1160.5	0.0914	1160.5	0.1068	1160.5	0.13181	1160.5	0.22582	1160.94	0.16148	1160.94	0.21921	1160.5	0.1485
1160.99	0.09185	1160.99	0.10608	1160.99	0.13136	1160.99	0.22579	1161.42	0.16126	1161.42	0.21866	1160.99	0.14869
1161.47	0.09231	1161.47	0.10548	1161.47	0.13101	1161.47	0.22588	1161.9	0.16125	1161.9	0.21827	1161.47	0.14894
1161.95	0.09282	1161.95	0.10502	1161.95	0.13079	1161.95	0.22614	1162.38	0.1614	1162.38	0.21802	1161.95	0.14926
1162.43	0.09338	1162.43	0.10472	1162.43	0.13068	1162.43	0.22654	1162.87	0.16176	1162.87	0.21792	1162.43	0.14962
1162.91	0.09401	1162.91	0.10458	1162.91	0.13071	1162.91	0.22711	1163.35	0.16227	1163.35	0.21792	1162.91	0.15003
1163.4	0.0947	1163.4	0.10459	1163.4	0.13085	1163.4	0.2278	1163.83	0.16296	1163.83	0.21802	1163.4	0.15046
1163.88	0.09547	1163.88	0.10475	1163.88	0.13111	1163.88	0.22863	1164.31	0.16376	1164.31	0.21816	1163.88	0.15091
1164.36	0.09631	1164.36	0.10501	1164.36	0.13144	1164.36	0.22954	1164.79	0.16471	1164.79	0.21838	1164.36	0.15137
1164.84	0.09724	1164.84	0.10538	1164.84	0.13187	1164.84	0.23058	1165.28	0.16577	1165.28	0.21864	1164.84	0.15184
1165.33	0.09825	1165.33	0.10585	1165.33	0.13239	1165.33	0.2317	1165.76	0.16697	1165.76	0.21899	1165.33	0.15232
1165.81	0.09938	1165.81	0.10644	1165.81	0.13302	1165.81	0.23295	1166.24	0.16831	1166.24	0.21941	1165.81	0.15282
1166.29	0.10063	1166.29	0.10714	1166.29	0.13375	1166.29	0.2343	1166.72	0.16981	1166.72	0.21995	1166.29	0.15332
1166.77	0.10204	1166.77	0.10797	1166.77	0.1346	1166.77	0.23579	1167.2	0.1714	1167.2	0.22057	1166.77	0.15383
1167.25	0.10359	1167.25	0.1089	1167.25	0.13554	1167.25	0.23736	1167.69	0.1731	1167.69	0.22128	1167.25	0.15433
1167.74	0.10536	1167.74	0.10993	1167.74	0.13655	1167.74	0.23903	1168.17	0.17483	1168.17	0.22203	1167.74	0.15482
1168.22	0.10732	1168.22	0.111	1168.22	0.13759	1168.22	0.24073	1168.65	0.17659	1168.65	0.22284	1168.22	0.15529
1168.7	0.10954	1168.7	0.11212	1168.7	0.13866	1168.7	0.2425	1169.13	0.17834	1169.13	0.22365	1168.7	0.15573
1169.18	0.11202	1169.18	0.11326	1169.18	0.13973	1169.18	0.24426	1169.62	0.18012	1169.62	0.22447	1169.18	0.15613
1169.66	0.11484	1169.66	0.11442	1169.66	0.14082	1169.66	0.24605	1170.1	0.18189	1170.1	0.22528	1169.66	0.15651
1170.15	0.118	1170.15	0.11559	1170.15	0.1419	1170.15	0.2478	1170.58	0.18368	1170.58	0.22609	1170.15	0.15686
1170.63	0.12159	1170.63	0.11678	1170.63	0.14299	1170.63	0.24954	1171.06	0.18547	1171.06	0.22687	1170.63	0.15719
1171.11	0.12557	1171.11	0.11795	1171.11	0.14406	1171.11	0.2512	1171.54	0.18725	1171.54	0.22765	1171.11	0.1575
1171.59	0.13	1171.59	0.11909	1171.59	0.1451	1171.59	0.25281	1172.03	0.18899	1172.03	0.22837	1171.59	0.15782
1172.08	0.13481	1172.08	0.12017	1172.08	0.14606	1172.08	0.25432	1172.51	0.19068	1172.51	0.22909	1172.08	0.15813
1172.56	0.13995	1172.56	0.12119	1172.56	0.14696	1172.56	0.25577	1172.99	0.19229	1172.99	0.22977	1172.56	0.15845
1173.04	0.14527	1173.04	0.12215	1173.04	0.14777	1173.04	0.25713	1173.47	0.19383	1173.47	0.23044	1173.04	0.15877
1173.52	0.15062	1173.52	0.12306	1173.52	0.14854	1173.52	0.25846	1173.95	0.19528	1173.95	0.23108	1173.52	0.15908
1174	0.15572	1174	0.12394	1174	0.14925	1174	0.25971	1174.44	0.19667	1174.44	0.23172	1174	0.15938
1174.49	0.16036	1174.49	0.12479	1174.49	0.14995	1174.49	0.26093	1174.92	0.19796	1174.92	0.23232	1174.49	0.15965
1174.97	0.16423	1174.97	0.1256	1174.97	0.1506	1174.97	0.26206	1175.4	0.19919	1175.4	0.23292	1174.97	0.15988
1175.45	0.16714	1175.45	0.12637	1175.45	0.15124	1175.45	0.26314	1175.88	0.20033	1175.88	0.23347	1175.45	0.16008
1175.93	0.16887	1175.93	0.12709	1175.93	0.15182	1175.93	0.26414	1176.37	0.20141	1176.37	0.234	1175.93	0.16025
1176.41	0.1694	1176.41	0.12776	1176.41	0.15237	1176.41	0.2651	1176.85	0.20244	1176.85	0.2345	1176.41	0.16039
1176.9	0.1687	1176.9	0.1284	1176.9	0.15287	1176.9	0.266	1177.33	0.20345	1177.33	0.23499	1176.9	0.16051
1177.38	0.16692	1177.38	0.12902	1177.38	0.15336	1177.38	0.2669	1177.81	0.20444	1177.81	0.23546	1177.38	0.16063
1177.86	0.16418	1177.86	0.12964	1177.86	0.15383	1177.86	0.26777	1178.29	0.20545	1178.29	0.23595	1177.86	0.16073
1178.34	0.16074	1178.34	0.13027	1178.34	0.15431	1178.34	0.26865	1178.78	0.20643	1178.78	0.2364	1178.34	0.16083
1178.83	0.15675	1178.83	0.13089	1178.83	0.15478	1178.83	0.26947	1179.26	0.20739	1179.26	0.23686	1178.83	0.16092
1179.31	0.15245	1179.31	0.1315	1179.31	0.15525	1179.31	0.27027	1179.74	0.20829	1179.74	0.23727	1179.31	0.16104
1179.79	0.14794	1179.79	0.13207	1179.79	0.15569	1179.79	0.27097	1180.22	0.20913	1180.22	0.23766	1179.79	0.16117
1180.27	0.14341	1180.27	0.1326	1180.27	0.15611	1180.27	0.27163	1180.7	0.20988	1180.7	0.23798	1180.27	0.16133
1180.75	0.13892	1180.75	0.13307	1180.75	0.15649	1180.75	0.27219	1181.19	0.21056	1181.19	0.23829	1180.75	0.16148
1181.24	0.13461	1181.24	0.1335	1181.24	0.15683	1181.24	0.27272	1181.67	0.21114	1181.67	0.23855	1181.24	0.16163
1181.72	0.13053	1181.72	0.13387	1181.72	0.15713	1181.72	0.27318	1182.15	0.21166	1182.15	0.2388	1181.72	0.16177
1182.2	0.12678	1182.2	0.13421	1182.2	0.15739	1182.2	0.27362	1182.63	0.21209	1182.63	0.23901	1182.2	0.16188
1182.68	0.12336	1182.68	0.13446	1182.68	0.15758	1182.68	0.27398	1183.12	0.21245	1183.11	0.23921	1182.68	0.16198
1183.16	0.12034	1183.16	0.13464	1183.16	0.15771	1183.16	0.27431	1183.6	0.21268	1183.6	0.23937	1183.16	0.16207
1183.65	0.11765	1183.65	0.13472	1183.65	0.15773	1183.65	0.27453	1184.08	0.21282	1184.08	0.2395	1183.65	0.16216
1184.13	0.11532	1184.13	0.13469	1184.13	0.15767	1184.13	0.27469	1184.56	0.21284	1184.56	0.23958	1184.13	0.16229
1184.61	0.11327	1184.61	0.13455	1184.61	0.15751	1184.61	0.27474	1185.04	0.21277	1185.04	0.23963	1184.61	0.16243
1185.09	0.11153	1185.09	0.13434	1185.09	0.15729	1185.09	0.27474	1185.53	0.21259	1185.53	0.23963	1185.09	0.16259
1185.58	0.11002	1185.58	0.13407	1185.58	0.157	1185.58	0.27466	1186.01	0.21237	1186.01	0.23963	1185.58	0.16275
1186.06	0.10876	1186.06	0.13375	1186.06	0.15668	1186.06	0.27455	1186.49	0.21207	1186.49	0.23958	1186.06	0.16291
1186.54	0.10768	1186.54	0.13338	1186.54	0.15632	1186.54	0.27437	1186.97	0.21175	1186.97	0.23954	1186.54	0.16304
1187.02	0.1068	1187.02	0.13297	1187.02	0.15594	1187.02	0.27417	1187.45	0.21137	1187.45	0.23946	1187.02	0.16316
1187.5	0.10605	1187.5	0.13251	1187.5	0.15552	1187.5	0.27391	1187.94	0.211	1187.94	0.23939	1187.5	0.16325
1187.99	0.10545	1187.99	0.13204	1187.99	0.1551	1187.99	0.27365	1188.42	0.21061	1188.42	0.23928	1187.99	0.16335
1188.47	0.10494	1188.47	0.13155	1188.47	0.15466	1188.47	0.27337	1188.9	0.21027	1188.9	0.23919	1188.47	0.16344
1188.95	0.10455	1188.95	0.1311	1188.95	0.15425	1188.95	0.27316	1189.38	0.20998	1189.38	0.23908	1188.95	0.16355
1189.43	0.10424	1189.43	0.13072	1189.43	0.15387	1189.43	0.273	1189.86	0.2098	1189.86	0.23903	1189.43	0.16366
1189.91	0.10403	1189.91	0.13043	1189.91	0.15356	1189.91	0.27296	1190.35	0.2097	1190.35	0.239	1189.91	0.16378
1190.4	0.10388	1190.4	0.13025	1190.4	0.15331	1190.4	0.27301	1190.83	0.20973	1190.83	0.23906	1190.4	0.1639
1190.88	0.10381	1190.88	0.13017	1190.88	0.15314	1190.88	0.27319	1191.31	0.20985	1191.31	0.23918	1190.88	0.16404
1191.36	0.10376	1191.36	0.1302	1191.36	0.15304	1191.36	0.27347	1191.79	0.21011	1191.79	0.23942	1191.36	0.16419
1191.84	0.10377	1191.84	0.13035	1191.84	0.15303	1191.84	0.27391	1192.28	0.21047	1192.28	0.23974	1191.84	0.16436
1192.33	0.10378	1192.33	0.13062	1192.33	0.15311	1192.33	0.27447	1192.76	0.21099	1192.76	0.24019	1192.33	0.16455
1192.81	0.10384	1192.81	0.13104	1192.81	0.1533	1192.81	0.27521	1193.24	0.21166	1193.24	0.24071	1192.81	0.16476
1193.29	0.1039	1193.29	0.13162	1193.29	0.15361	1193.29	0.27609	1193.72	0.21252	1193.72	0.24133	1193.29	0.16497
1193.77	0.10403	1193.77	0.13238	1193.77	0.15405	1193.77	0.27715	1194.2	0.21355	1194.2	0.24202	1193.77	0.1652
1194.25	0.10417	1194.25	0.13329	1194.25	0.1546	1194.25	0.27835	1194.68	0.21476	1194.68	0.2428	1194.25	0.16541
1194.73	0.10436	1194.73	0.13435	1194.73	0.15527	1194.73	0.2797	1195.17	0.2161	1195.17	0.24363	1194.73	0.16562
1195.22	0.10455	1195.22	0.13553	1195.22	0.15602	1195.22	0.28114	1195.65	0.2176	1195.65	0.24454	1195.22	0.16581
1195.7	0.10477	1195.7	0.13683	1195.7	0.15686	1195.7	0.28271	1196.13	0.21919	1196.13	0.2455	1195.7	0.166
1196.18	0.10499	1196.18	0.13821	1196.18	0.15776	1196.18	0.28434	1196.61	0.22091	1196.61	0.24655	1196.18	0.16619
1196.66	0.10524	1196.66	0.13969	1196.66	0.15876	1196.66	0.28606	1197.1	0.2227	1197.1	0.24766	1196.66	0.16637
1197.15	0.10549	1197.15	0.14123	1197.15	0.15981	1197.15	0.28784	1197.58	0.2246	1197.58	0.24886	1197.15	0.16655
1197.63	0.10579	1197.63	0.14283	1197.63	0.16094	1197.63	0.2897	1198.06	0.22655	1198.06	0.2501	1197.63	0.16674
1198.11	0.1061	1198.11	0.14447	1198.11	0.16211	1198.11	0.29157	1198.54	0.22856	1198.54	0.25141	1198.11	0.16692
1198.59	0.10646	1198.59	0.14611	1198.59	0.16331	1198.59	0.29349	1199.02	0.23059	1199.02	0.25274	1198.59	0.16711
1199.08	0.10681	1199.08	0.14774	1199.08	0.1645	1199.08	0.2954	1199.51	0.23264	1199.51	0.25411	1199.08	0.16732
1199.56	0.10721	1199.56	0.14936	1199.56	0.1657	1199.56	0.29735	1199.99	0.23468	1199.99	0.25548	1199.56	0.16754
1200.04	0.10759	1200.04	0.15095	1200.04	0.16688	1200.04	0.29929	1200.47	0.23674	1200.47	0.25686	1200.04	0.16777
1200.52	0.10801	1200.52	0.15254	1200.52	0.16806	1200.52	0.30127	1200.95	0.23879	1200.95	0.25822	1200.52	0.16801
1201	0.10843	1201	0.15414	1201	0.16924	1201	0.30325	1201.43	0.24087	1201.43	0.25959	1201	0.16824
1201.48	0.1089	1201.48	0.15576	1201.48	0.17044	1201.48	0.30528	1201.92	0.24296	1201.92	0.26094	1201.48	0.16848
1201.97	0.10938	1201.97	0.15738	1201.97	0.17164	1201.97	0.30729	1202.4	0.24508	1202.4	0.2623	1201.97	0.1687
1202.45	0.1099	1202.45	0.15902	1202.45	0.17286	1202.45	0.30934	1202.88	0.24721	1202.88	0.26364	1202.45	0.16894
1202.93	0.11042	1202.93	0.16065	1202.93	0.17409	1202.93	0.31136	1203.36	0.24936	1203.36	0.265	1202.93	0.16918
1203.41	0.11098	1203.41	0.16228	1203.41	0.17535	1203.41	0.3134	1203.85	0.25151	1203.85	0.26635	1203.41	0.16945
1203.9	0.11153	1203.9	0.16391	1203.9	0.17662	1203.9	0.31542	1204.33	0.25367	1204.33	0.26772	1203.9	0.16973
1204.38	0.11211	1204.38	0.16557	1204.38	0.17794	1204.38	0.31748	1204.81	0.25582	1204.81	0.2691	1204.38	0.17003
1204.86	0.1127	1204.86	0.16726	1204.86	0.17929	1204.86	0.31955	1205.29	0.25799	1205.29	0.27051	1204.86	0.17032
1205.34	0.11333	1205.34	0.16903	1205.34	0.1807	1205.34	0.32168	1205.77	0.26016	1205.77	0.27192	1205.34	0.1706
1205.83	0.11397	1205.83	0.17085	1205.83	0.18215	1205.83	0.32383	1206.26	0.26238	1206.26	0.27338	1205.83	0.17085
1206.31	0.11466	1206.31	0.17276	1206.31	0.18366	1206.31	0.32604	1206.74	0.26462	1206.74	0.27484	1206.31	0.17109
1206.79	0.11535	1206.79	0.17472	1206.79	0.1852	1206.79	0.32828	1207.22	0.26692	1207.22	0.27635	1206.79	0.17131
1207.27	0.11607	1207.27	0.17676	1207.27	0.18679	1207.27	0.3306	1207.7	0.26926	1207.7	0.27786	1207.27	0.17154
1207.75	0.11679	1207.75	0.17886	1207.75	0.18841	1207.75	0.33295	1208.18	0.27167	1208.18	0.27942	1207.75	0.17179
1208.23	0.11756	1208.23	0.18104	1208.23	0.1901	1208.23	0.3354	1208.67	0.27415	1208.67	0.28099	1208.23	0.17207
1208.72	0.11834	1208.72	0.18327	1208.72	0.19184	1208.72	0.3379	1209.15	0.27671	1209.15	0.28261	1208.72	0.17236
1209.2	0.11919	1209.2	0.18558	1209.2	0.19363	1209.2	0.34051	1209.63	0.27934	1209.63	0.28424	1209.2	0.17267
1209.68	0.12006	1209.68	0.18793	1209.68	0.19546	1209.68	0.34315	1210.11	0.28205	1210.11	0.28592	1209.68	0.17297
1210.16	0.12102	1210.16	0.19032	1210.16	0.19733	1210.16	0.34588	1210.6	0.28481	1210.6	0.28762	1210.16	0.17327
1210.65	0.12201	1210.65	0.19272	1210.65	0.19921	1210.65	0.34863	1211.08	0.28764	1211.08	0.28937	1210.65	0.17356
1211.13	0.1231	1211.13	0.19514	1211.13	0.20111	1211.13	0.35143	1211.56	0.29049	1211.56	0.2911	1211.13	0.17386
1211.61	0.12424	1211.61	0.19754	1211.61	0.20301	1211.61	0.35422	1212.04	0.29337	1212.04	0.29285	1211.61	0.17414
1212.09	0.1255	1212.09	0.19995	1212.09	0.20494	1212.09	0.35704	1212.52	0.29625	1212.52	0.29456	1212.09	0.17443
1212.58	0.12686	1212.58	0.20236	1212.58	0.20688	1212.58	0.35981	1213.01	0.29916	1213.01	0.29626	1212.58	0.17471
1213.06	0.12839	1213.06	0.20478	1213.06	0.20885	1213.06	0.36258	1213.49	0.30206	1213.49	0.29792	1213.06	0.175
1213.54	0.13003	1213.54	0.2072	1213.54	0.21082	1213.54	0.36529	1213.97	0.30498	1213.97	0.29957	1213.54	0.17529
1214.02	0.13181	1214.02	0.20963	1214.02	0.21283	1214.02	0.36799	1214.45	0.30788	1214.45	0.30119	1214.02	0.17558
1214.5	0.13361	1214.5	0.21203	1214.5	0.21482	1214.5	0.37065	1214.93	0.31078	1214.93	0.30281	1214.5	0.17588
1214.98	0.1354	1214.98	0.21444	1214.98	0.21682	1214.98	0.37333	1215.42	0.31362	1215.42	0.3044	1214.98	0.17619
1215.47	0.13703	1215.47	0.21681	1215.47	0.2188	1215.47	0.37598	1215.9	0.31645	1215.9	0.306	1215.47	0.17651
1215.95	0.13845	1215.95	0.21918	1215.95	0.22079	1215.95	0.37867	1216.38	0.31923	1216.38	0.30754	1215.95	0.17684
1216.43	0.13956	1216.43	0.22151	1216.43	0.22275	1216.43	0.38134	1216.86	0.322	1216.86	0.30909	1216.43	0.17715
1216.91	0.14037	1216.91	0.22384	1216.91	0.22472	1216.91	0.38404	1217.35	0.32475	1217.35	0.3106	1216.91	0.17746
1217.4	0.14086	1217.4	0.22614	1217.4	0.22667	1217.4	0.3867	1217.83	0.32753	1217.83	0.31212	1217.4	0.17777
1217.88	0.14115	1217.88	0.22842	1217.88	0.22862	1217.88	0.38938	1218.31	0.33033	1218.31	0.3136	1217.88	0.17808
1218.36	0.14129	1218.36	0.23068	1218.36	0.23054	1218.36	0.39201	1218.79	0.33316	1218.79	0.3151	1218.36	0.1784
1218.84	0.14145	1218.84	0.23294	1218.84	0.23248	1218.84	0.39464	1219.27	0.33597	1219.27	0.31656	1218.84	0.17875
1219.32	0.14166	1219.32	0.23517	1219.32	0.2344	1219.32	0.39722	1219.76	0.33877	1219.76	0.31802	1219.32	0.17911
1219.81	0.14205	1219.81	0.23742	1219.81	0.23634	1219.81	0.39983	1220.24	0.34151	1220.24	0.31943	1219.81	0.1795
1220.29	0.14261	1220.29	0.23967	1220.29	0.23826	1220.29	0.40242	1220.72	0.3442	1220.72	0.32085	1220.29	0.17988
1220.77	0.1434	1220.77	0.24196	1220.77	0.24021	1220.77	0.40506	1221.2	0.34685	1221.2	0.32224	1220.77	0.18026
1221.25	0.14436	1221.25	0.24427	1221.25	0.24217	1221.25	0.40773	1221.68	0.34951	1221.68	0.32367	1221.25	0.18063
1221.73	0.14553	1221.73	0.24666	1221.73	0.24416	1221.73	0.41051	1222.17	0.35218	1222.17	0.32511	1221.73	0.18099
1222.22	0.14682	1222.22	0.2491	1222.22	0.24619	1222.22	0.41335	1222.65	0.35495	1222.65	0.32663	1222.22	0.18135
1222.7	0.14826	1222.7	0.25165	1222.7	0.24829	1222.7	0.41634	1223.13	0.35779	1223.13	0.3282	1222.7	0.18173
1223.18	0.14979	1223.18	0.25431	1223.18	0.25046	1223.18	0.41942	1223.61	0.36077	1223.61	0.32988	1223.18	0.18214
1223.66	0.15144	1223.66	0.25712	1223.66	0.25276	1223.66	0.42268	1224.09	0.36387	1224.09	0.33163	1223.66	0.18258
1224.15	0.15316	1224.15	0.26009	1224.15	0.25518	1224.15	0.42607	1224.58	0.36717	1224.58	0.33352	1224.15	0.18304
1224.63	0.15499	1224.63	0.26327	1224.63	0.25779	1224.63	0.42967	1225.06	0.37066	1225.06	0.33553	1224.63	0.18354
1225.11	0.15688	1225.11	0.26666	1225.11	0.26058	1225.11	0.43345	1225.54	0.37442	1225.54	0.33771	1225.11	0.18404
1225.59	0.15889	1225.59	0.27032	1225.59	0.2636	1225.59	0.43751	1226.02	0.37844	1226.02	0.34005	1225.59	0.18456
1226.07	0.16095	1226.07	0.27423	1226.07	0.26683	1226.07	0.44182	1226.51	0.38279	1226.51	0.34259	1226.07	0.18508
1226.56	0.16314	1226.56	0.27843	1226.56	0.27034	1226.56	0.44645	1226.99	0.38742	1226.99	0.34528	1226.56	0.18564
1227.04	0.1654	1227.04	0.28288	1227.04	0.27409	1227.04	0.45136	1227.47	0.39239	1227.47	0.34816	1227.04	0.18621
1227.52	0.16779	1227.52	0.28762	1227.52	0.27812	1227.52	0.45659	1227.95	0.39765	1227.95	0.35118	1227.52	0.18681
1228	0.17027	1228	0.2926	1228	0.28239	1228	0.46206	1228.43	0.40324	1228.43	0.35436	1228	0.18742
1228.48	0.1729	1228.48	0.29784	1228.48	0.28693	1228.48	0.46782	1228.92	0.40915	1228.91	0.35768	1228.48	0.18805
1228.97	0.17565	1228.97	0.30329	1228.97	0.29171	1228.97	0.47382	1229.4	0.41543	1229.4	0.36117	1228.97	0.18869
1229.45	0.17858	1229.45	0.30899	1229.45	0.29676	1229.45	0.48011	1229.88	0.42204	1229.88	0.36481	1229.45	0.18934
1229.93	0.18165	1229.93	0.3149	1229.93	0.30205	1229.93	0.48663	1230.36	0.42902	1230.36	0.36862	1229.93	0.19
1230.41	0.18495	1230.41	0.32105	1230.41	0.30764	1230.41	0.49345	1230.84	0.4363	1230.84	0.37254	1230.41	0.19069
1230.9	0.18843	1230.9	0.3274	1230.9	0.31347	1230.9	0.50048	1231.33	0.44389	1231.33	0.37662	1230.9	0.1914
1231.38	0.19216	1231.38	0.33397	1231.38	0.31961	1231.38	0.50778	1231.81	0.4517	1231.81	0.38077	1231.38	0.19212
1231.86	0.19609	1231.86	0.34072	1231.86	0.32599	1231.86	0.51525	1232.29	0.45976	1232.29	0.38503	1231.86	0.19284
1232.34	0.20033	1232.34	0.34769	1232.34	0.33265	1232.34	0.52293	1232.77	0.46805	1232.77	0.38937	1232.34	0.19356
1232.82	0.20482	1232.82	0.35486	1232.82	0.33957	1232.82	0.53077	1233.26	0.47663	1233.25	0.39384	1232.82	0.19425
1233.31	0.20967	1233.31	0.36228	1233.31	0.34679	1233.31	0.53884	1233.74	0.48548	1233.74	0.39839	1233.31	0.1949
1233.79	0.21486	1233.79	0.36993	1233.79	0.35429	1233.79	0.54711	1234.22	0.49466	1234.22	0.40306	1233.79	0.1955
1234.27	0.22051	1234.27	0.37788	1234.27	0.36213	1234.27	0.55567	1234.7	0.50408	1234.7	0.40779	1234.27	0.19606
1234.75	0.22659	1234.75	0.38609	1234.75	0.37027	1234.75	0.56443	1235.18	0.51377	1235.18	0.41259	1234.75	0.19656
1235.23	0.23322	1235.23	0.3946	1235.23	0.37875	1235.23	0.57346	1235.66	0.52362	1235.66	0.4174	1235.23	0.197
1235.72	0.24036	1235.72	0.40337	1235.72	0.38753	1235.72	0.58266	1236.15	0.53368	1236.15	0.42224	1235.72	0.19736
1236.2	0.24815	1236.2	0.41243	1236.2	0.39666	1236.2	0.59208	1236.63	0.54392	1236.63	0.4271	1236.2	0.19765
1236.68	0.25658	1236.68	0.42178	1236.68	0.40611	1236.68	0.60165	1237.11	0.55444	1237.11	0.43203	1236.68	0.19786
1237.16	0.2658	1237.16	0.43147	1237.16	0.41596	1237.16	0.61144	1237.59	0.56522	1237.59	0.43701	1237.16	0.198
1237.65	0.27581	1237.65	0.44152	1237.65	0.42619	1237.65	0.62142	1238.08	0.57635	1238.08	0.44211	1237.65	0.19807
1238.13	0.28672	1238.13	0.45196	1238.13	0.43688	1238.13	0.63165	1238.56	0.58775	1238.56	0.44725	1238.13	0.19808
1238.61	0.29843	1238.61	0.46277	1238.61	0.44798	1238.61	0.64205	1239.04	0.5994	1239.04	0.45246	1238.61	0.19802
1239.09	0.31089	1239.09	0.47395	1239.09	0.45951	1239.09	0.65264	1239.52	0.61117	1239.52	0.45765	1239.09	0.1979
1239.57	0.32379	1239.57	0.48541	1239.57	0.47136	1239.57	0.66328	1240	0.62307	1240	0.46286	1239.57	0.19771
1240.06	0.33688	1240.06	0.49714	1240.06	0.48355	1240.06	0.67401	1240.49	0.63502	1240.49	0.46806	1240.06	0.19746
1240.54	0.34965	1240.54	0.50909	1240.54	0.49599	1240.54	0.68472	1240.97	0.64706	1240.97	0.47331	1240.54	0.19714
1241.02	0.36169	1241.02	0.52128	1241.02	0.50873	1241.02	0.69549	1241.45	0.65916	1241.45	0.47859	1241.02	0.19679
1241.5	0.37242	1241.5	0.53368	1241.5	0.5217	1241.5	0.70624	1241.93	0.67133	1241.93	0.48395	1241.5	0.19641
1241.98	0.38153	1241.98	0.54631	1241.98	0.53495	1241.98	0.71703	1242.41	0.68345	1242.41	0.48932	1241.98	0.19602
1242.47	0.38866	1242.47	0.55907	1242.47	0.54836	1242.47	0.72773	1242.9	0.69548	1242.9	0.49471	1242.47	0.1956
1242.95	0.39387	1242.95	0.57193	1242.95	0.56191	1242.95	0.73833	1243.38	0.70724	1243.38	0.50004	1242.95	0.19518
1243.43	0.39729	1243.43	0.58474	1243.43	0.57542	1243.43	0.74866	1243.86	0.71871	1243.86	0.50532	1243.43	0.19474
1243.91	0.39951	1243.91	0.59743	1243.91	0.58887	1243.91	0.75871	1244.34	0.7298	1244.34	0.51049	1243.91	0.19428
1244.4	0.40109	1244.4	0.6099	1244.4	0.60212	1244.4	0.76837	1244.83	0.74057	1244.83	0.51562	1244.4	0.1938
1244.88	0.40281	1244.88	0.62214	1244.88	0.61519	1244.88	0.7777	1245.31	0.75098	1245.31	0.52065	1244.88	0.19333
1245.36	0.40523	1245.36	0.63405	1245.36	0.628	1245.36	0.7866	1245.79	0.76104	1245.79	0.52562	1245.36	0.19288
1245.84	0.40889	1245.84	0.64564	1245.84	0.64054	1245.84	0.79512	1246.27	0.77061	1246.27	0.53043	1245.84	0.19247
1246.32	0.41398	1246.32	0.65675	1246.32	0.65267	1246.32	0.80312	1246.75	0.77962	1246.75	0.53507	1246.32	0.19211
1246.81	0.42068	1246.81	0.6673	1246.81	0.66431	1246.81	0.81057	1247.24	0.78792	1247.24	0.53944	1246.81	0.1918
1247.29	0.42886	1247.29	0.67711	1247.29	0.67524	1247.29	0.81731	1247.72	0.79548	1247.72	0.54357	1247.29	0.19154
1247.77	0.43848	1247.77	0.68612	1247.77	0.68539	1247.77	0.82334	1248.2	0.80224	1248.2	0.54742	1247.77	0.19132
1248.25	0.44934	1248.25	0.69425	1248.25	0.69465	1248.25	0.82859	1248.68	0.80831	1248.68	0.55107	1248.25	0.19114
1248.73	0.46141	1248.73	0.70153	1248.73	0.70306	1248.73	0.83316	1249.16	0.81365	1249.16	0.5545	1248.73	0.19099
1249.22	0.47452	1249.22	0.70797	1249.22	0.71059	1249.22	0.837	1249.65	0.81832	1249.65	0.55775	1249.22	0.19088
1249.7	0.48866	1249.7	0.7136	1249.7	0.71734	1249.7	0.84022	1250.13	0.82219	1250.13	0.56074	1249.7	0.1908
1250.18	0.50364	1250.18	0.71836	1250.18	0.72323	1250.18	0.8427	1250.61	0.82523	1250.61	0.56345	1250.18	0.19075
1250.66	0.51938	1250.66	0.72222	1250.66	0.72826	1250.66	0.84446	1251.09	0.8273	1251.09	0.56579	1250.66	0.19074
1251.15	0.5356	1251.15	0.72509	1251.15	0.73231	1251.15	0.84535	1251.58	0.82846	1251.58	0.5678	1251.15	0.19074
1251.63	0.55217	1251.63	0.72699	1251.63	0.73539	1251.63	0.84543	1252.06	0.82873	1252.06	0.56946	1251.63	0.19077
1252.11	0.56882	1252.11	0.72791	1252.11	0.73746	1252.11	0.84466	1252.54	0.82829	1252.54	0.57086	1252.11	0.19082
1252.59	0.58541	1252.59	0.72799	1252.59	0.73864	1252.59	0.8432	1253.02	0.8272	1253.02	0.57201	1252.59	0.19092
1253.07	0.60169	1253.07	0.72729	1253.07	0.73895	1253.07	0.84105	1253.5	0.82557	1253.5	0.57297	1253.07	0.19106
1253.56	0.61746	1253.56	0.72593	1253.56	0.73851	1253.56	0.83837	1253.99	0.82331	1253.98	0.57368	1253.56	0.19127
1254.04	0.63231	1254.04	0.72389	1254.04	0.7373	1254.04	0.83508	1254.47	0.82044	1254.47	0.57414	1254.04	0.19151
1254.52	0.64586	1254.52	0.7212	1254.52	0.73537	1254.52	0.83127	1254.95	0.81683	1254.95	0.57427	1254.52	0.1918
1255	0.65754	1255	0.71781	1255	0.73265	1255	0.82683	1255.43	0.81256	1255.43	0.57412	1255	0.1921
1255.48	0.66695	1255.48	0.71373	1255.48	0.7292	1255.48	0.82187	1255.91	0.80767	1255.91	0.57368	1255.48	0.1924
1255.97	0.67362	1255.97	0.70899	1255.97	0.72505	1255.97	0.81638	1256.4	0.80237	1256.4	0.57306	1255.97	0.1927
1256.45	0.6773	1256.45	0.7037	1256.45	0.72031	1256.45	0.81054	1256.88	0.79671	1256.88	0.57227	1256.45	0.19301
1256.93	0.67768	1256.93	0.69791	1256.93	0.71504	1256.93	0.80437	1257.36	0.79081	1257.36	0.57137	1256.93	0.19331
1257.41	0.67457	1257.41	0.69172	1257.41	0.70933	1257.41	0.79799	1257.84	0.78459	1257.84	0.57028	1257.41	0.19363
1257.9	0.66773	1257.9	0.68509	1257.9	0.70315	1257.9	0.79133	1258.33	0.77804	1258.32	0.56902	1257.9	0.19396
1258.38	0.65703	1258.38	0.67805	1258.38	0.6965	1258.38	0.78444	1258.81	0.77104	1258.81	0.56747	1258.38	0.1943
1258.86	0.64242	1258.86	0.67055	1258.86	0.68933	1258.86	0.77719	1259.29	0.76365	1259.29	0.56569	1258.86	0.19462
1259.34	0.62417	1259.34	0.66264	1259.34	0.6817	1259.34	0.76967	1259.77	0.75591	1259.77	0.56367	1259.34	0.19492
1259.82	0.60273	1259.82	0.65435	1259.82	0.67362	1259.82	0.76182	1260.25	0.74801	1260.25	0.56154	1259.82	0.19517
1260.31	0.57889	1260.31	0.64581	1260.31	0.66528	1260.31	0.75382	1260.73	0.74005	1260.73	0.55931	1260.31	0.1954
1260.79	0.55344	1260.79	0.63708	1260.79	0.65675	1260.79	0.74567	1261.22	0.73219	1261.22	0.55708	1260.79	0.1956
1261.27	0.52734	1261.27	0.62828	1261.27	0.64818	1261.27	0.73755	1261.7	0.72439	1261.7	0.5548	1261.27	0.1958
1261.75	0.50135	1261.75	0.61942	1261.75	0.63958	1261.75	0.7294	1262.18	0.71669	1262.18	0.55249	1261.75	0.19599
1262.23	0.47628	1262.23	0.61053	1262.23	0.63104	1262.23	0.72133	1262.66	0.709	1262.66	0.55006	1262.23	0.1962
1262.72	0.45266	1262.72	0.60163	1262.72	0.62249	1262.72	0.71326	1263.15	0.70136	1263.15	0.54756	1262.72	0.1964
1263.2	0.43103	1263.2	0.59276	1263.2	0.61402	1263.2	0.7053	1263.63	0.69376	1263.63	0.54495	1263.2	0.19661
1263.68	0.41162	1263.68	0.58397	1263.68	0.6056	1263.68	0.69741	1264.11	0.68632	1264.11	0.54235	1263.68	0.19681
1264.16	0.39467	1264.16	0.57535	1264.16	0.59734	1264.16	0.68972	1264.59	0.67901	1264.59	0.53972	1264.16	0.19702
1264.64	0.3801	1264.64	0.56692	1264.64	0.58921	1264.64	0.68218	1265.07	0.67191	1265.07	0.53714	1264.64	0.19723
1265.13	0.36785	1265.13	0.55873	1265.13	0.58131	1265.13	0.6749	1265.56	0.66492	1265.56	0.53455	1265.13	0.19745
1265.61	0.3576	1265.61	0.55072	1265.61	0.57356	1265.61	0.66776	1266.04	0.65805	1266.04	0.53199	1265.61	0.19767
1266.09	0.34907	1266.09	0.5429	1266.09	0.56599	1266.09	0.66082	1266.52	0.6512	1266.52	0.52938	1266.09	0.1979
1266.57	0.3418	1266.57	0.53519	1266.57	0.55853	1266.57	0.65395	1267	0.64442	1267	0.52678	1266.57	0.19813
1267.06	0.33539	1267.06	0.5276	1267.06	0.55121	1267.06	0.64723	1267.48	0.63769	1267.48	0.52417	1267.06	0.19835
1267.54	0.32934	1267.54	0.5201	1267.54	0.54397	1267.54	0.64057	1267.97	0.63112	1267.97	0.52164	1267.54	0.19857
1268.02	0.32325	1268.02	0.51272	1268.02	0.53686	1268.02	0.63405	1268.45	0.62466	1268.45	0.51913	1268.02	0.1988
1268.5	0.31672	1268.5	0.50542	1268.5	0.52982	1268.5	0.62761	1268.93	0.61835	1268.93	0.5167	1268.5	0.19905
1268.98	0.30955	1268.98	0.4982	1268.98	0.52289	1268.98	0.62129	1269.41	0.61208	1269.41	0.51423	1268.98	0.19933
1269.47	0.30159	1269.47	0.49101	1269.47	0.51597	1269.47	0.61497	1269.9	0.60583	1269.89	0.51172	1269.47	0.19965
1269.95	0.29298	1269.95	0.48383	1269.95	0.50909	1269.95	0.60867	1270.38	0.59945	1270.38	0.50905	1269.95	0.2
1270.43	0.28391	1270.43	0.4766	1270.43	0.50214	1270.43	0.60227	1270.86	0.59299	1270.86	0.50628	1270.43	0.20038
1270.91	0.27478	1270.91	0.46934	1270.91	0.49518	1270.91	0.59582	1271.34	0.58639	1271.34	0.50336	1270.91	0.2008
1271.39	0.26589	1271.39	0.46201	1271.39	0.48814	1271.39	0.58925	1271.82	0.57973	1271.82	0.50039	1271.39	0.20124
1271.88	0.25762	1271.88	0.45466	1271.88	0.48109	1271.88	0.58265	1272.31	0.57299	1272.31	0.49733	1271.88	0.20172
1272.36	0.25009	1272.36	0.44726	1272.36	0.47399	1272.36	0.57598	1272.79	0.56623	1272.79	0.49426	1272.36	0.20226
1272.84	0.24343	1272.84	0.43984	1272.84	0.4669	1272.84	0.56931	1273.27	0.55937	1273.27	0.4911	1272.84	0.20286
1273.32	0.23751	1273.32	0.43237	1273.32	0.45975	1273.32	0.56258	1273.75	0.55245	1273.75	0.48789	1273.32	0.20352
1273.81	0.23226	1273.81	0.42486	1273.81	0.45258	1273.81	0.55584	1274.23	0.54538	1274.23	0.48455	1273.81	0.20423
1274.29	0.22742	1274.29	0.41729	1274.29	0.44534	1274.29	0.54903	1274.72	0.53822	1274.72	0.48112	1274.29	0.20496
1274.77	0.22289	1274.77	0.4097	1274.77	0.4381	1274.77	0.54221	1275.2	0.53095	1275.2	0.47756	1274.77	0.2057
1275.25	0.21847	1275.25	0.40209	1275.25	0.43082	1275.25	0.53533	1275.68	0.52367	1275.68	0.47397	1275.25	0.20642
1275.73	0.21415	1275.73	0.39453	1275.73	0.42356	1275.73	0.5285	1276.16	0.51639	1276.16	0.4703	1275.73	0.20714
1276.22	0.20984	1276.22	0.38702	1276.22	0.41633	1276.22	0.52167	1276.64	0.50918	1276.64	0.46662	1276.22	0.20785
1276.7	0.20565	1276.7	0.37962	1276.7	0.40917	1276.7	0.51494	1277.13	0.50202	1277.13	0.46288	1276.7	0.20857
1277.18	0.20158	1277.18	0.37234	1277.18	0.40209	1277.18	0.50825	1277.61	0.49496	1277.61	0.45912	1277.18	0.20929
1277.66	0.19775	1277.66	0.36521	1277.66	0.39514	1277.66	0.5017	1278.09	0.48798	1278.09	0.45528	1277.66	0.21003
1278.14	0.19416	1278.14	0.35824	1278.14	0.38832	1278.14	0.49522	1278.57	0.48115	1278.57	0.45144	1278.14	0.21078
1278.63	0.19088	1278.63	0.35147	1278.63	0.3817	1278.63	0.48891	1279.06	0.47446	1279.06	0.44759	1278.63	0.21154
1279.11	0.18786	1279.11	0.34489	1279.11	0.37527	1279.11	0.48272	1279.54	0.46801	1279.54	0.44383	1279.11	0.2123
1279.59	0.18513	1279.59	0.33857	1279.59	0.36909	1279.59	0.47677	1280.02	0.46177	1280.02	0.44016	1279.59	0.21307
1280.07	0.1826	1280.07	0.33248	1280.07	0.36314	1280.07	0.47103	1280.5	0.4558	1280.5	0.43665	1280.07	0.21384
1280.56	0.18031	1280.56	0.32668	1280.56	0.35747	1280.56	0.46558	1280.98	0.45007	1280.98	0.43326	1280.56	0.21463
1281.04	0.17821	1281.04	0.32115	1281.04	0.35206	1281.04	0.46039	1281.47	0.44462	1281.47	0.43002	1281.04	0.21542
1281.52	0.17635	1281.52	0.31593	1281.52	0.34696	1281.52	0.45554	1281.95	0.4394	1281.95	0.42689	1281.52	0.21622
1282	0.17466	1282	0.31102	1282	0.34213	1282	0.45099	1282.43	0.43448	1282.43	0.42393	1282	0.21701
1282.48	0.17318	1282.48	0.30644	1282.48	0.33763	1282.48	0.4468	1282.91	0.42984	1282.91	0.4211	1282.48	0.21781
1282.97	0.17176	1282.97	0.30218	1282.97	0.33344	1282.97	0.4429	1283.39	0.42556	1283.39	0.41848	1282.97	0.2186
1283.45	0.17035	1283.45	0.29824	1283.45	0.32959	1283.45	0.43937	1283.88	0.4216	1283.88	0.41606	1283.45	0.21942
1283.93	0.16875	1283.93	0.29461	1283.93	0.32604	1283.93	0.43612	1284.36	0.41802	1284.36	0.41389	1283.93	0.22025
1284.41	0.16689	1284.41	0.29129	1284.41	0.32282	1284.41	0.4332	1284.84	0.41476	1284.84	0.4119	1284.41	0.22112
1284.89	0.16465	1284.89	0.28825	1284.89	0.31988	1284.89	0.43056	1285.32	0.41182	1285.32	0.41012	1284.89	0.222
1285.38	0.16205	1285.38	0.28551	1285.38	0.31725	1285.38	0.42822	1285.81	0.40915	1285.81	0.40848	1285.38	0.2229
1285.86	0.15915	1285.86	0.28304	1285.86	0.31486	1285.86	0.42613	1286.29	0.40676	1286.29	0.40699	1285.86	0.22377
1286.34	0.15613	1286.34	0.28083	1286.34	0.31275	1286.34	0.42432	1286.77	0.40462	1286.77	0.40561	1286.34	0.22464
1286.82	0.15311	1286.82	0.27886	1286.82	0.31085	1286.82	0.42273	1287.25	0.40275	1287.25	0.40439	1286.82	0.22549
1287.31	0.15027	1287.31	0.2771	1287.31	0.30917	1287.31	0.42139	1287.73	0.40112	1287.73	0.40328	1287.31	0.22633
1287.79	0.14765	1287.79	0.2755	1287.79	0.30767	1287.79	0.42023	1288.22	0.39974	1288.22	0.40232	1287.79	0.22718
1288.27	0.14527	1288.27	0.27406	1288.27	0.30634	1288.27	0.4193	1288.7	0.39856	1288.7	0.40144	1288.27	0.22805
1288.75	0.14301	1288.75	0.27274	1288.75	0.30514	1288.75	0.4185	1289.18	0.39757	1289.18	0.40068	1288.75	0.22893
1289.23	0.14078	1289.23	0.27156	1289.23	0.3041	1289.23	0.41788	1289.66	0.39672	1289.66	0.39997	1289.23	0.22984
1289.72	0.13837	1289.72	0.2705	1289.72	0.30317	1289.72	0.41736	1290.14	0.39603	1290.14	0.39934	1289.72	0.23074
1290.2	0.13574	1290.2	0.26956	1290.2	0.30237	1290.2	0.41699	1290.63	0.39544	1290.63	0.39875	1290.2	0.23164
1290.68	0.13283	1290.68	0.26873	1290.68	0.30168	1290.68	0.4167	1291.11	0.39501	1291.11	0.39826	1290.68	0.23251
1291.16	0.12974	1291.16	0.268	1291.16	0.3011	1291.16	0.41652	1291.59	0.39467	1291.59	0.39783	1291.16	0.23338
1291.64	0.12659	1291.64	0.26735	1291.64	0.30061	1291.64	0.41642	1292.07	0.39445	1292.07	0.39751	1291.64	0.23425
1292.13	0.12365	1292.13	0.26678	1292.13	0.30023	1292.13	0.41644	1292.56	0.39429	1292.56	0.39723	1292.13	0.23514
1292.61	0.12108	1292.61	0.26628	1292.61	0.29992	1292.61	0.41652	1293.04	0.39422	1293.04	0.39704	1292.61	0.23604
1293.09	0.11912	1293.09	0.26586	1293.09	0.29972	1293.09	0.41672	1293.52	0.39417	1293.52	0.39685	1293.09	0.23697
1293.57	0.11783	1293.57	0.26553	1293.57	0.29959	1293.57	0.41698	1294	0.3942	1294	0.39673	1293.57	0.23791
1294.06	0.11729	1294.06	0.26528	1294.06	0.29958	1294.06	0.41734	1294.48	0.39429	1294.48	0.39663	1294.06	0.23887
1294.54	0.11742	1294.54	0.26511	1294.54	0.29964	1294.54	0.41776	1294.97	0.39452	1294.96	0.39662	1294.54	0.23984
1295.02	0.11817	1295.02	0.26501	1295.02	0.29979	1295.02	0.41826	1295.45	0.39487	1295.45	0.39667	1295.02	0.24085
1295.5	0.11938	1295.5	0.26496	1295.5	0.3	1295.5	0.41879	1295.93	0.39539	1295.93	0.39683	1295.5	0.24188
1295.98	0.12097	1295.98	0.26496	1295.98	0.30028	1295.98	0.41939	1296.41	0.39604	1296.41	0.39703	1295.98	0.24295
1296.47	0.12279	1296.47	0.26499	1296.47	0.3006	1296.47	0.42002	1296.89	0.39683	1296.89	0.39732	1296.47	0.24404
1296.95	0.12479	1296.95	0.26507	1296.95	0.30099	1296.95	0.4207	1297.38	0.3977	1297.38	0.39763	1296.95	0.24514
1297.43	0.12683	1297.43	0.26519	1297.43	0.30142	1297.43	0.42141	1297.86	0.39865	1297.86	0.39801	1297.43	0.24623
1297.91	0.12888	1297.91	0.26537	1297.91	0.30191	1297.91	0.42218	1298.34	0.39965	1298.34	0.39842	1297.91	0.24731
1298.39	0.13083	1298.39	0.26558	1298.39	0.30243	1298.39	0.42298	1298.82	0.40072	1298.82	0.39893	1298.39	0.24836
1298.88	0.13267	1298.88	0.26583	1298.88	0.303	1298.88	0.42385	1299.31	0.40183	1299.3	0.3995	1298.88	0.24941
1299.36	0.13432	1299.36	0.26608	1299.36	0.30358	1299.36	0.42475	1299.79	0.403	1299.79	0.40018	1299.36	0.25046
1299.84	0.13582	1299.84	0.26635	1299.84	0.30418	1299.84	0.42573	1300.27	0.40418	1300.27	0.4009	1299.84	0.25154
1300.32	0.13716	1300.32	0.2666	1300.32	0.30477	1300.32	0.42673	1300.75	0.40538	1300.75	0.40167	1300.32	0.25262
1300.81	0.13845	1300.81	0.26687	1300.81	0.30538	1300.81	0.42777	1301.23	0.40655	1301.23	0.40242	1300.81	0.25372
1301.29	0.13972	1301.29	0.26712	1301.29	0.30595	1301.29	0.4288	1301.71	0.40773	1301.71	0.40319	1301.29	0.25479
1301.77	0.14115	1301.77	0.26738	1301.77	0.30653	1301.77	0.42984	1302.2	0.40887	1302.2	0.40393	1301.77	0.25586
1302.25	0.14281	1302.25	0.2676	1302.25	0.30708	1302.25	0.43084	1302.68	0.41003	1302.68	0.40471	1302.25	0.25692
1302.73	0.14488	1302.73	0.2678	1302.73	0.30762	1302.73	0.43183	1303.16	0.41116	1303.16	0.40549	1302.73	0.25801
1303.22	0.14749	1303.22	0.26795	1303.22	0.30812	1303.22	0.43277	1303.64	0.4123	1303.64	0.40634	1303.22	0.25912
1303.7	0.15081	1303.7	0.26804	1303.7	0.3086	1303.7	0.4337	1304.13	0.41338	1304.13	0.40718	1303.7	0.26028
1304.18	0.15494	1304.18	0.26806	1304.18	0.30902	1304.18	0.43457	1304.61	0.41443	1304.61	0.40805	1304.18	0.26147
1304.66	0.16002	1304.66	0.26802	1304.66	0.30941	1304.66	0.43542	1305.09	0.41539	1305.09	0.40887	1304.66	0.26271
1305.14	0.16604	1305.14	0.26792	1305.14	0.30975	1305.14	0.43621	1305.57	0.41631	1305.57	0.40968	1305.14	0.26394
1305.63	0.17303	1305.63	0.26779	1305.63	0.31007	1305.63	0.43697	1306.05	0.41718	1306.05	0.41045	1305.63	0.26518
1306.11	0.18087	1306.11	0.26759	1306.11	0.31035	1306.11	0.43766	1306.54	0.41805	1306.54	0.41123	1306.11	0.26642
1306.59	0.18944	1306.59	0.26736	1306.59	0.31061	1306.59	0.43832	1307.02	0.4189	1307.02	0.412	1306.59	0.26769
1307.07	0.19848	1307.07	0.26706	1307.07	0.31083	1307.07	0.43892	1307.5	0.41975	1307.5	0.41281	1307.07	0.26899
1307.56	0.20771	1307.56	0.26671	1307.56	0.31104	1307.56	0.43949	1307.98	0.42054	1307.98	0.41359	1307.56	0.27034
1308.04	0.21673	1308.04	0.26628	1308.04	0.31119	1308.04	0.43997	1308.46	0.42127	1308.46	0.41437	1308.04	0.2717
1308.52	0.22513	1308.52	0.26581	1308.52	0.31131	1308.52	0.44043	1308.95	0.42185	1308.95	0.41509	1308.52	0.27308
1309	0.23241	1309	0.26529	1309	0.31137	1309	0.44079	1309.43	0.42233	1309.43	0.41579	1309	0.27443
1309.48	0.23816	1309.48	0.26474	1309.48	0.3114	1309.48	0.44113	1309.91	0.42268	1309.91	0.41645	1309.48	0.27573
1309.97	0.24195	1309.97	0.26415	1309.97	0.31135	1309.97	0.4414	1310.39	0.42299	1310.39	0.41714	1309.97	0.27699
1310.45	0.24358	1310.45	0.26356	1310.45	0.31126	1310.45	0.44167	1310.88	0.42325	1310.88	0.41783	1310.45	0.27823
1310.93	0.24293	1310.93	0.26293	1310.93	0.3111	1310.93	0.44188	1311.36	0.42353	1311.36	0.41856	1310.93	0.27948
1311.41	0.24017	1311.41	0.2623	1311.41	0.31091	1311.41	0.4421	1311.84	0.42378	1311.84	0.41928	1311.41	0.28076
1311.89	0.23559	1311.89	0.26164	1311.89	0.31066	1311.89	0.44224	1312.32	0.42404	1312.32	0.42001	1311.89	0.28206
1312.38	0.22974	1312.38	0.26099	1312.38	0.31038	1312.38	0.44236	1312.8	0.42426	1312.8	0.42066	1312.38	0.28338
1312.86	0.22319	1312.86	0.26031	1312.86	0.31006	1312.86	0.44236	1313.29	0.42445	1313.29	0.42128	1312.86	0.28467
1313.34	0.21657	1313.34	0.25963	1313.34	0.30973	1313.34	0.44229	1313.77	0.42458	1313.77	0.42184	1313.34	0.28592
1313.82	0.21033	1313.82	0.25892	1313.82	0.30935	1313.82	0.44208	1314.25	0.4247	1314.25	0.4224	1313.82	0.28712
1314.31	0.20482	1314.31	0.25818	1314.31	0.30896	1314.31	0.44179	1314.73	0.42476	1314.73	0.42295	1314.31	0.2883
1314.79	0.20012	1314.79	0.2574	1314.79	0.30853	1314.79	0.44138	1315.21	0.42481	1315.21	0.42355	1314.79	0.28945
1315.27	0.19619	1315.27	0.2566	1315.27	0.30807	1315.27	0.44092	1315.7	0.42478	1315.7	0.42412	1315.27	0.29062
1315.75	0.1928	1315.75	0.25575	1315.75	0.30756	1315.75	0.44036	1316.18	0.42471	1316.18	0.42471	1315.75	0.29179
1316.23	0.1897	1316.23	0.25491	1316.23	0.30702	1316.23	0.43978	1316.66	0.42455	1316.66	0.42524	1316.23	0.29297
1316.72	0.18653	1316.72	0.25407	1316.72	0.30643	1316.72	0.43914	1317.14	0.42435	1317.14	0.42575	1316.72	0.29412
1317.2	0.18305	1317.2	0.25324	1317.2	0.30582	1317.2	0.4385	1317.62	0.4241	1317.62	0.4262	1317.2	0.29526
1317.68	0.17901	1317.68	0.25242	1317.68	0.30516	1317.68	0.43782	1318.11	0.42385	1318.11	0.42665	1317.68	0.29635
1318.16	0.17434	1318.16	0.2516	1318.16	0.30449	1318.16	0.43715	1318.59	0.42358	1318.59	0.42706	1318.16	0.29743
1318.64	0.16901	1318.64	0.25074	1318.64	0.30377	1318.64	0.43645	1319.07	0.42331	1319.07	0.42747	1318.64	0.29849
1319.13	0.16319	1319.13	0.24988	1319.13	0.30304	1319.13	0.43578	1319.55	0.42299	1319.55	0.42781	1319.13	0.29955
1319.61	0.15704	1319.61	0.24898	1319.61	0.30227	1319.61	0.43506	1320.04	0.42261	1320.04	0.4281	1319.61	0.30059
1320.09	0.15087	1320.09	0.2481	1320.09	0.30152	1320.09	0.43434	1320.52	0.42214	1320.52	0.4283	1320.09	0.30159
1320.57	0.14485	1320.57	0.24723	1320.57	0.30075	1320.57	0.43358	1321	0.42161	1321	0.42845	1320.57	0.30251
1321.06	0.13921	1321.06	0.2464	1321.06	0.30001	1321.06	0.43282	1321.48	0.42103	1321.48	0.42855	1321.06	0.30336
1321.54	0.13401	1321.54	0.2456	1321.54	0.29927	1321.54	0.43201	1321.96	0.42045	1321.96	0.42867	1321.54	0.30411
1322.02	0.12933	1322.02	0.24483	1322.02	0.29855	1322.02	0.43121	1322.45	0.41985	1322.45	0.42879	1322.02	0.30483
1322.5	0.12514	1322.5	0.24407	1322.5	0.29783	1322.5	0.43039	1322.93	0.41927	1322.93	0.42894	1322.5	0.30553
1322.98	0.12145	1322.98	0.24332	1322.98	0.29712	1322.98	0.42958	1323.41	0.41865	1323.41	0.42905	1322.98	0.30623
1323.47	0.11821	1323.47	0.24256	1323.47	0.2964	1323.47	0.42876	1323.89	0.41801	1323.89	0.42913	1323.47	0.30693
1323.95	0.11545	1323.95	0.24182	1323.95	0.2957	1323.95	0.42797	1324.38	0.41728	1324.38	0.42911	1323.95	0.30763
1324.43	0.1131	1324.43	0.24107	1324.43	0.29499	1324.43	0.42715	1324.86	0.41651	1324.86	0.42903	1324.43	0.30827
1324.91	0.11118	1324.91	0.24036	1324.91	0.2943	1324.91	0.42635	1325.34	0.41568	1325.34	0.42886	1324.91	0.30886
1325.39	0.10959	1325.39	0.23964	1325.39	0.29359	1325.39	0.42552	1325.82	0.41484	1325.82	0.42869	1325.39	0.30938
1325.88	0.10832	1325.88	0.23893	1325.88	0.29289	1325.88	0.42471	1326.3	0.41397	1326.3	0.42849	1325.88	0.30986
1326.36	0.10726	1326.36	0.23819	1326.36	0.29215	1326.36	0.42385	1326.79	0.4131	1326.79	0.42829	1326.36	0.31028
1326.84	0.10642	1326.84	0.23742	1326.84	0.2914	1326.84	0.42299	1327.27	0.41218	1327.27	0.42804	1326.84	0.31069
1327.32	0.10572	1327.32	0.23661	1327.32	0.2906	1327.32	0.42208	1327.75	0.41121	1327.75	0.42775	1327.32	0.31105
1327.81	0.10518	1327.81	0.23577	1327.81	0.28977	1327.81	0.42117	1328.23	0.41014	1328.23	0.42734	1327.81	0.31135
1328.29	0.10477	1328.29	0.2349	1328.29	0.28889	1328.29	0.4202	1328.71	0.40902	1328.71	0.42686	1328.29	0.31156
1328.77	0.10449	1328.77	0.23404	1328.77	0.288	1328.77	0.41922	1329.2	0.40781	1329.2	0.42628	1328.77	0.3117
1329.25	0.10427	1329.25	0.23315	1329.25	0.28706	1329.25	0.41819	1329.68	0.40659	1329.68	0.42566	1329.25	0.31175
1329.73	0.10411	1329.73	0.23224	1329.73	0.2861	1329.73	0.41715	1330.16	0.40533	1330.16	0.42498	1329.73	0.31176
1330.22	0.10393	1330.22	0.2313	1330.22	0.28508	1330.22	0.41605	1330.64	0.40407	1330.64	0.42427	1330.22	0.31175
1330.7	0.10373	1330.7	0.23031	1330.7	0.28403	1330.7	0.41493	1331.12	0.40276	1331.12	0.42346	1330.7	0.31174
1331.18	0.10345	1331.18	0.22927	1331.18	0.28293	1331.18	0.41374	1331.61	0.40142	1331.61	0.42256	1331.18	0.31171
1331.66	0.10314	1331.66	0.22819	1331.66	0.28179	1331.66	0.41251	1332.09	0.39999	1332.09	0.42153	1331.66	0.31166
1332.14	0.10276	1332.14	0.22706	1332.14	0.2806	1332.14	0.41119	1332.57	0.39851	1332.57	0.4204	1332.14	0.31152
1332.63	0.10234	1332.63	0.2259	1332.63	0.27938	1332.63	0.40983	1333.05	0.39696	1333.05	0.41915	1332.63	0.3113
1333.11	0.10185	1333.11	0.2247	1333.11	0.27812	1333.11	0.40837	1333.54	0.39539	1333.54	0.41788	1333.11	0.31095
1333.59	0.10131	1333.59	0.22346	1333.59	0.27684	1333.59	0.40686	1334.02	0.39377	1334.02	0.41655	1333.59	0.31053
1334.07	0.1007	1334.07	0.22216	1334.07	0.2755	1334.07	0.40527	1334.5	0.39213	1334.5	0.41523	1334.07	0.31003
1334.56	0.10007	1334.56	0.22081	1334.56	0.27413	1334.56	0.40365	1334.98	0.39042	1334.98	0.41386	1334.56	0.30949
1335.04	0.09942	1335.04	0.21943	1335.04	0.2727	1335.04	0.40196	1335.46	0.38867	1335.46	0.41248	1335.04	0.3089
1335.52	0.09882	1335.52	0.21805	1335.52	0.27126	1335.52	0.40025	1335.95	0.38685	1335.94	0.41103	1335.52	0.30827
1336	0.09829	1336	0.21667	1336	0.2698	1336	0.39851	1336.43	0.38499	1336.43	0.40958	1336	0.30757
1336.48	0.09788	1336.48	0.21533	1336.48	0.26835	1336.48	0.39678	1336.91	0.3831	1336.91	0.4081	1336.48	0.30683
1336.97	0.09756	1336.97	0.21401	1336.97	0.26688	1336.97	0.39503	1337.39	0.38121	1337.39	0.40665	1336.97	0.30605
1337.45	0.09736	1337.45	0.21271	1337.45	0.26544	1337.45	0.39333	1337.87	0.3793	1337.87	0.40518	1337.45	0.30527
1337.93	0.09723	1337.93	0.2114	1337.93	0.26399	1337.93	0.39163	1338.36	0.37739	1338.36	0.40368	1337.93	0.3045
1338.41	0.09719	1338.41	0.21008	1338.41	0.26255	1338.41	0.38999	1338.84	0.37543	1338.84	0.40205	1338.41	0.30376
1338.89	0.09722	1338.89	0.20875	1338.89	0.2611	1338.89	0.38835	1339.32	0.37344	1339.32	0.40028	1338.89	0.30302
1339.38	0.09735	1339.38	0.20743	1339.38	0.25967	1339.38	0.38677	1339.8	0.37137	1339.8	0.39831	1339.38	0.30225
1339.86	0.09756	1339.86	0.20613	1339.86	0.25824	1339.86	0.38519	1340.29	0.3693	1340.28	0.39623	1339.86	0.30139
1340.34	0.09789	1340.34	0.20488	1340.34	0.25685	1340.34	0.38365	1340.77	0.36721	1340.77	0.39409	1340.34	0.30043
1340.82	0.09829	1340.82	0.20368	1340.82	0.25547	1340.82	0.38208	1341.25	0.36518	1341.25	0.39201	1340.82	0.29936
1341.31	0.09878	1341.31	0.20252	1341.31	0.25411	1341.31	0.38053	1341.73	0.36317	1341.73	0.39001	1341.31	0.29822
1341.79	0.09931	1341.79	0.20138	1341.79	0.25276	1341.79	0.37896	1342.21	0.36123	1342.21	0.38812	1341.79	0.29703
1342.27	0.09992	1342.27	0.20027	1342.27	0.25144	1342.27	0.37741	1342.69	0.3593	1342.69	0.38628	1342.27	0.29584
1342.75	0.1006	1342.75	0.1992	1342.75	0.25013	1342.75	0.37587	1343.18	0.3574	1343.18	0.3845	1342.75	0.29464
1343.23	0.10142	1343.23	0.1982	1343.23	0.24889	1343.23	0.37439	1343.66	0.35549	1343.66	0.38271	1343.23	0.29345
1343.72	0.10237	1343.72	0.19727	1343.72	0.24769	1343.72	0.37294	1344.14	0.35361	1344.14	0.38094	1343.72	0.29224
1344.2	0.10349	1344.2	0.19644	1344.2	0.24656	1344.2	0.37157	1344.62	0.35174	1344.62	0.37916	1344.2	0.29102
1344.68	0.10477	1344.68	0.19568	1344.68	0.24546	1344.68	0.37023	1345.11	0.34993	1345.11	0.37744	1344.68	0.28978
1345.16	0.10623	1345.16	0.19498	1345.16	0.2444	1345.16	0.36896	1345.59	0.34814	1345.59	0.37575	1345.16	0.28855
1345.64	0.10782	1345.64	0.19431	1345.64	0.24335	1345.64	0.36772	1346.07	0.34643	1346.07	0.37414	1345.64	0.28732
1346.13	0.10958	1346.13	0.19366	1346.13	0.24231	1346.13	0.36654	1346.55	0.34474	1346.55	0.37258	1346.13	0.28613
1346.61	0.11146	1346.61	0.19303	1346.61	0.24128	1346.61	0.36539	1347.03	0.34311	1347.03	0.37109	1346.61	0.28494
1347.09	0.11349	1347.09	0.19244	1347.09	0.2403	1347.09	0.36433	1347.52	0.34151	1347.52	0.36961	1347.09	0.28376
1347.57	0.11563	1347.57	0.1919	1347.57	0.23937	1347.57	0.36333	1348	0.33997	1348	0.36818	1347.57	0.28255
1348.06	0.11788	1348.06	0.19142	1348.06	0.23852	1348.06	0.36241	1348.48	0.33846	1348.48	0.36677	1348.06	0.28132
1348.54	0.12015	1348.54	0.19098	1348.54	0.23771	1348.54	0.36152	1348.96	0.33701	1348.96	0.36541	1348.54	0.28005
1349.02	0.12244	1349.02	0.19058	1349.02	0.23695	1349.02	0.36068	1349.44	0.33557	1349.44	0.36409	1349.02	0.27879
1349.5	0.12469	1349.5	0.1902	1349.5	0.23621	1349.5	0.35984	1349.93	0.33419	1349.93	0.36284	1349.5	0.27754
1349.98	0.12695	1349.98	0.18984	1349.98	0.2355	1349.98	0.35901	1350.41	0.33283	1350.41	0.36163	1349.98	0.27633
1350.47	0.12921	1350.47	0.18951	1350.47	0.2348	1350.47	0.35818	1350.89	0.33151	1350.89	0.36049	1350.47	0.27515
1350.95	0.13161	1350.95	0.18923	1350.95	0.23415	1350.95	0.3574	1351.37	0.33021	1351.37	0.35938	1350.95	0.274
1351.43	0.1342	1351.43	0.18901	1351.43	0.23354	1351.43	0.35665	1351.86	0.32897	1351.86	0.35836	1351.43	0.27288
1351.91	0.1371	1351.91	0.18888	1351.91	0.23301	1351.91	0.35598	1352.34	0.32778	1352.34	0.35738	1351.91	0.27178
1352.39	0.14033	1352.39	0.18882	1352.39	0.23252	1352.39	0.35536	1352.82	0.32666	1352.82	0.35649	1352.39	0.27072
1352.88	0.14398	1352.88	0.18881	1352.88	0.23209	1352.88	0.35482	1353.3	0.32559	1353.3	0.35564	1352.88	0.26972
1353.36	0.14799	1353.36	0.18884	1353.36	0.23168	1353.36	0.35431	1353.78	0.32461	1353.78	0.35487	1353.36	0.26878
1353.84	0.15236	1353.84	0.18891	1353.84	0.23132	1353.84	0.35387	1354.27	0.32369	1354.27	0.35412	1353.84	0.26792
1354.32	0.15694	1354.32	0.18901	1354.32	0.23097	1354.32	0.35347	1354.75	0.32286	1354.75	0.35342	1354.32	0.2671
1354.81	0.16165	1354.81	0.18916	1354.81	0.23068	1354.81	0.35315	1355.23	0.32209	1355.23	0.35271	1354.81	0.26631
1355.29	0.16627	1355.29	0.18936	1355.29	0.23042	1355.29	0.35287	1355.71	0.32142	1355.71	0.35205	1355.29	0.26549
1355.77	0.17065	1355.77	0.18962	1355.77	0.23022	1355.77	0.35268	1356.19	0.32081	1356.19	0.35141	1355.77	0.26464
1356.25	0.17456	1356.25	0.18993	1356.25	0.23006	1356.25	0.35253	1356.68	0.32028	1356.68	0.35083	1356.25	0.26376
1356.73	0.17789	1356.73	0.19026	1356.73	0.22993	1356.73	0.35244	1357.16	0.31979	1357.16	0.35029	1356.73	0.26288
1357.22	0.1805	1357.22	0.19059	1357.22	0.2298	1357.22	0.35237	1357.64	0.31938	1357.64	0.34983	1357.22	0.262
1357.7	0.18238	1357.7	0.19094	1357.7	0.22971	1357.7	0.35236	1358.12	0.31902	1358.12	0.34942	1357.7	0.26117
1358.18	0.1835	1358.18	0.19129	1358.18	0.22963	1358.18	0.35237	1358.61	0.31873	1358.61	0.34909	1358.18	0.26036
1358.66	0.18397	1358.66	0.19169	1358.66	0.22962	1358.66	0.35246	1359.09	0.3185	1359.09	0.3488	1358.66	0.25959
1359.14	0.18381	1359.14	0.19214	1359.14	0.22967	1359.14	0.3526	1359.57	0.31838	1359.57	0.3486	1359.14	0.25884
1359.63	0.18312	1359.63	0.19266	1359.63	0.22983	1359.63	0.35284	1360.05	0.31835	1360.05	0.34847	1359.63	0.25814
1360.11	0.1819	1360.11	0.19324	1360.11	0.23006	1360.11	0.35317	1360.53	0.31847	1360.53	0.34847	1360.11	0.2575
1360.59	0.18017	1360.59	0.19387	1360.59	0.23038	1360.59	0.35361	1361.02	0.31873	1361.02	0.34859	1360.59	0.25697
1361.07	0.17784	1361.07	0.19451	1361.07	0.23076	1361.07	0.35414	1361.5	0.31917	1361.5	0.34886	1361.07	0.25658
1361.56	0.17492	1361.56	0.19515	1361.56	0.23119	1361.56	0.35481	1361.98	0.31975	1361.98	0.34919	1361.56	0.25635
1362.04	0.17135	1362.04	0.19577	1362.04	0.23166	1362.04	0.35555	1362.46	0.32044	1362.46	0.34955	1362.04	0.25623
1362.52	0.16725	1362.52	0.19636	1362.52	0.23216	1362.52	0.35638	1362.94	0.32112	1362.94	0.34982	1362.52	0.2562
1363	0.16271	1363	0.1969	1363	0.23265	1363	0.35721	1363.43	0.32175	1363.43	0.34999	1363	0.25614
1363.48	0.15799	1363.48	0.19738	1363.48	0.23314	1363.48	0.35802	1363.91	0.32224	1363.91	0.35001	1363.48	0.25603
1363.97	0.15325	1363.97	0.19777	1363.97	0.23357	1363.97	0.35873	1364.39	0.32264	1364.39	0.34997	1363.97	0.25582
1364.45	0.14871	1364.45	0.19806	1364.45	0.23396	1364.45	0.35936	1364.87	0.32295	1364.87	0.34989	1364.45	0.25554
1364.93	0.14444	1364.93	0.19825	1364.93	0.23427	1364.93	0.35988	1365.36	0.32326	1365.35	0.34986	1364.93	0.25525
1365.41	0.14056	1365.41	0.19837	1365.41	0.23456	1365.41	0.36038	1365.84	0.32362	1365.84	0.34987	1365.41	0.255
1365.89	0.13708	1365.89	0.19846	1365.89	0.23484	1365.89	0.36087	1366.32	0.3241	1366.32	0.34999	1365.89	0.25483
1366.38	0.13407	1366.38	0.19856	1366.38	0.23516	1366.38	0.36143	1366.8	0.3247	1366.8	0.35016	1366.38	0.25479
1366.86	0.13153	1366.86	0.19869	1366.86	0.23554	1366.86	0.36206	1367.28	0.32548	1367.28	0.35043	1366.86	0.25485
1367.34	0.12949	1367.34	0.19889	1367.34	0.23601	1367.34	0.36279	1367.77	0.32637	1367.77	0.35072	1367.34	0.25504
1367.82	0.1279	1367.82	0.19912	1367.82	0.23654	1367.82	0.36357	1368.25	0.32735	1368.25	0.35107	1367.82	0.25531
1368.31	0.12678	1368.31	0.19937	1368.31	0.23712	1368.31	0.3644	1368.73	0.32833	1368.73	0.3514	1368.31	0.25567
1368.79	0.12603	1368.79	0.19961	1368.79	0.23769	1368.79	0.36521	1369.21	0.3293	1369.21	0.35173	1368.79	0.25607
1369.27	0.12564	1369.27	0.19983	1369.27	0.23828	1369.27	0.36603	1369.69	0.3302	1369.69	0.35201	1369.27	0.25652
1369.75	0.12553	1369.75	0.20002	1369.75	0.23883	1369.75	0.36679	1370.18	0.33104	1370.18	0.35228	1369.75	0.25697
1370.23	0.12571	1370.23	0.20023	1370.23	0.23939	1370.23	0.36756	1370.66	0.33183	1370.66	0.35251	1370.23	0.25741
1370.72	0.12612	1370.72	0.20046	1370.72	0.23994	1370.72	0.36831	1371.14	0.33263	1371.14	0.35276	1370.72	0.25782
1371.2	0.12678	1371.2	0.20075	1371.2	0.24052	1371.2	0.36909	1371.62	0.33347	1371.62	0.35304	1371.2	0.25823
1371.68	0.12763	1371.68	0.20109	1371.68	0.2411	1371.68	0.36987	1372.1	0.33442	1372.1	0.3534	1371.68	0.25866
1372.16	0.12865	1372.16	0.20149	1372.16	0.2417	1372.16	0.37071	1372.59	0.33549	1372.59	0.35384	1372.16	0.25918
1372.64	0.12978	1372.64	0.2019	1372.64	0.24231	1372.64	0.37155	1373.07	0.33669	1373.07	0.35437	1372.64	0.25979
1373.13	0.13097	1373.13	0.20233	1373.13	0.24292	1373.13	0.37244	1373.55	0.33794	1373.55	0.3549	1373.13	0.26053
1373.61	0.13214	1373.61	0.20274	1373.61	0.2435	1373.61	0.37327	1374.03	0.33914	1374.03	0.35538	1373.61	0.26131
1374.09	0.13325	1374.09	0.20312	1374.09	0.24403	1374.09	0.37404	1374.52	0.34013	1374.52	0.35566	1374.09	0.26206
1374.57	0.13419	1374.57	0.20343	1374.57	0.24445	1374.57	0.37463	1375	0.34081	1375	0.35572	1374.57	0.26266
1375.06	0.13496	1375.06	0.20365	1375.06	0.24474	1375.06	0.37501	1375.48	0.34114	1375.48	0.35554	1375.06	0.26304
1375.54	0.13553	1375.54	0.20375	1375.54	0.24485	1375.54	0.37512	1375.96	0.34116	1375.96	0.35521	1375.54	0.26316
1376.02	0.13595	1376.02	0.20371	1376.02	0.24478	1376.02	0.37499	1376.44	0.34091	1376.44	0.35474	1376.02	0.26306
1376.5	0.13627	1376.5	0.20352	1376.5	0.24451	1376.5	0.37461	1376.93	0.34047	1376.92	0.35421	1376.5	0.26279
1376.98	0.13662	1376.98	0.2032	1376.98	0.2441	1376.98	0.37407	1377.41	0.33984	1377.41	0.35359	1376.98	0.26242
1377.46	0.13707	1377.46	0.20276	1377.46	0.24354	1377.46	0.37335	1377.89	0.33906	1377.89	0.3529	1377.46	0.26196
1377.95	0.13776	1377.95	0.20223	1377.95	0.24289	1377.95	0.37253	1378.37	0.33808	1378.37	0.35206	1377.95	0.26142
1378.43	0.1387	1378.43	0.20161	1378.43	0.24213	1378.43	0.37156	1378.85	0.33692	1378.85	0.35109	1378.43	0.26076
1378.91	0.13989	1378.91	0.20092	1378.91	0.24129	1378.91	0.37048	1379.34	0.33555	1379.34	0.34996	1378.91	0.25996
1379.39	0.1412	1379.39	0.20012	1379.39	0.24033	1379.39	0.36922	1379.82	0.33401	1379.82	0.34873	1379.39	0.259
1379.88	0.14249	1379.88	0.19923	1379.88	0.23928	1379.88	0.36784	1380.3	0.3323	1380.3	0.34739	1379.88	0.2579
1380.36	0.14354	1380.36	0.19824	1380.36	0.2381	1380.36	0.3663	1380.78	0.33047	1380.78	0.34599	1380.36	0.2567
1380.84	0.14419	1380.84	0.19719	1380.84	0.23683	1380.84	0.3647	1381.27	0.32852	1381.26	0.34452	1380.84	0.25544
1381.32	0.14427	1381.32	0.19608	1381.32	0.23547	1381.32	0.36302	1381.75	0.32647	1381.75	0.34303	1381.32	0.25413
1381.81	0.14374	1381.81	0.19498	1381.81	0.2341	1381.81	0.36136	1382.23	0.32435	1382.23	0.34149	1381.81	0.25278
1382.29	0.14258	1382.29	0.19391	1382.29	0.23271	1382.29	0.3597	1382.71	0.3222	1382.71	0.33995	1382.29	0.25135
1382.77	0.14092	1382.77	0.1929	1382.77	0.23136	1382.77	0.3581	1383.19	0.32004	1383.19	0.33843	1382.77	0.24985
1383.25	0.13885	1383.25	0.19193	1383.25	0.23004	1383.25	0.35654	1383.67	0.31796	1383.67	0.33699	1383.25	0.24828
1383.73	0.1366	1383.73	0.19102	1383.73	0.22877	1383.73	0.35506	1384.16	0.31597	1384.16	0.33565	1383.73	0.24667
1384.21	0.13428	1384.21	0.19015	1384.21	0.22755	1384.21	0.35366	1384.64	0.31416	1384.64	0.33448	1384.21	0.24507
1384.7	0.13207	1384.7	0.18936	1384.7	0.22641	1384.7	0.35242	1385.12	0.31255	1385.12	0.33347	1384.7	0.24356
1385.18	0.13005	1385.18	0.18868	1385.18	0.22538	1385.18	0.35138	1385.6	0.3112	1385.6	0.3327	1385.18	0.24218
1385.66	0.12835	1385.66	0.18819	1385.66	0.22451	1385.66	0.35064	1386.09	0.31015	1386.09	0.33215	1385.66	0.24099
1386.14	0.12699	1386.14	0.18793	1386.14	0.22384	1386.14	0.35021	1386.57	0.30943	1386.57	0.33186	1386.14	0.23999
1386.63	0.12601	1386.63	0.18792	1386.63	0.2234	1386.63	0.35015	1387.05	0.30901	1387.05	0.33177	1386.63	0.23919
1387.11	0.12534	1387.11	0.18812	1387.11	0.22315	1387.11	0.35035	1387.53	0.30887	1387.53	0.33186	1387.11	0.23854
1387.59	0.12495	1387.59	0.1885	1387.59	0.22306	1387.59	0.35077	1388.01	0.3089	1388.01	0.33205	1387.59	0.23805
1388.07	0.12472	1388.07	0.18897	1388.07	0.22307	1388.07	0.35131	1388.5	0.30911	1388.5	0.33236	1388.07	0.23767
1388.56	0.12461	1388.56	0.18949	1388.56	0.22318	1388.56	0.35196	1388.98	0.30945	1388.98	0.33276	1388.56	0.23741
1389.04	0.12456	1389.04	0.19006	1389.04	0.22337	1389.04	0.35267	1389.46	0.30997	1389.46	0.33332	1389.04	0.23725
1389.52	0.12461	1389.52	0.19071	1389.52	0.22367	1389.52	0.35352	1389.94	0.31068	1389.94	0.33401	1389.52	0.23721
1390	0.12472	1390	0.19145	1390	0.22409	1390	0.3545	1390.42	0.31161	1390.42	0.33489	1390	0.23728
1390.48	0.12493	1390.48	0.19228	1390.48	0.22467	1390.48	0.35569	1390.91	0.31274	1390.91	0.33594	1390.48	0.23749
1390.96	0.1252	1390.96	0.1932	1390.96	0.22538	1390.96	0.35703	1391.39	0.3141	1391.39	0.33718	1390.96	0.23784
1391.45	0.12556	1391.45	0.19419	1391.45	0.22622	1391.45	0.35859	1391.87	0.31569	1391.87	0.33862	1391.45	0.23838
1391.93	0.12594	1391.93	0.19524	1391.93	0.22719	1391.93	0.36036	1392.35	0.31762	1392.35	0.34033	1391.93	0.23918
1392.41	0.1264	1392.41	0.19637	1392.41	0.22833	1392.41	0.36244	1392.84	0.31998	1392.84	0.34237	1392.41	0.24031
1392.89	0.12693	1392.89	0.19762	1392.89	0.22967	1392.89	0.36487	1393.32	0.32291	1393.32	0.34487	1392.89	0.24184
1393.38	0.1276	1393.38	0.19904	1393.38	0.23131	1393.38	0.36778	1393.8	0.32649	1393.8	0.34786	1393.38	0.24382
1393.86	0.12844	1393.86	0.20065	1393.86	0.23323	1393.86	0.37114	1394.28	0.33068	1394.28	0.35131	1393.86	0.24621
1394.34	0.12947	1394.34	0.20243	1394.34	0.23543	1394.34	0.3749	1394.76	0.33522	1394.76	0.35501	1394.34	0.24894
1394.82	0.13063	1394.82	0.20426	1394.82	0.23778	1394.82	0.37885	1395.25	0.33981	1395.25	0.35873	1394.82	0.25182
1395.3	0.13189	1395.3	0.20607	1395.3	0.24019	1395.3	0.38281	1395.73	0.34416	1395.73	0.3622	1395.3	0.25471
1395.79	0.13314	1395.79	0.20773	1395.79	0.24252	1395.79	0.38659	1396.21	0.3482	1396.21	0.3654	1395.79	0.25749
1396.27	0.1344	1396.27	0.20927	1396.27	0.24479	1396.27	0.3902	1396.69	0.35203	1396.69	0.36839	1396.27	0.26016
1396.75	0.13565	1396.75	0.21073	1396.75	0.24702	1396.75	0.39371	1397.17	0.35595	1397.17	0.3714	1396.75	0.26279
1397.23	0.13699	1397.23	0.21223	1397.23	0.24936	1397.23	0.39733	1397.66	0.3602	1397.66	0.37461	1397.23	0.26551
1397.71	0.13848	1397.71	0.21387	1397.71	0.25188	1397.71	0.40119	1398.14	0.365	1398.14	0.37819	1397.71	0.26842
1398.2	0.14022	1398.2	0.21572	1398.2	0.2547	1398.2	0.40544	1398.62	0.37034	1398.62	0.38209	1398.2	0.2716
1398.68	0.14219	1398.68	0.21776	1398.68	0.25776	1398.68	0.41002	1399.1	0.37602	1399.1	0.38619	1398.68	0.275
1399.16	0.1444	1399.16	0.21994	1399.16	0.261	1399.16	0.41482	1399.59	0.38168	1399.59	0.39022	1399.16	0.27855
1399.64	0.14675	1399.64	0.22212	1399.64	0.26426	1399.64	0.41962	1400.07	0.38705	1400.07	0.39401	1399.64	0.28207
1400.13	0.14918	1400.13	0.22426	1400.13	0.26746	1400.13	0.42426	1400.55	0.39194	1400.55	0.39743	1400.13	0.28545
1400.61	0.15164	1400.61	0.2263	1400.61	0.27051	1400.61	0.42861	1401.03	0.39642	1401.03	0.40057	1400.61	0.28858
1401.09	0.15416	1401.09	0.2283	1401.09	0.27347	1401.09	0.43272	1401.51	0.40061	1401.51	0.40351	1401.09	0.29149
1401.57	0.15674	1401.57	0.23032	1401.57	0.27636	1401.57	0.43665	1402	0.40477	1401.99	0.40645	1401.57	0.29423
1402.05	0.15948	1402.05	0.23244	1402.05	0.27931	1402.05	0.44056	1402.48	0.40906	1402.48	0.40949	1402.05	0.29694
1402.54	0.1624	1402.54	0.23468	1402.54	0.28235	1402.54	0.44451	1402.96	0.41371	1402.96	0.41278	1402.54	0.29973
1403.02	0.16557	1403.02	0.2371	1403.02	0.28556	1403.02	0.44863	1403.44	0.41879	1403.44	0.41639	1403.02	0.30271
1403.5	0.16897	1403.5	0.23967	1403.5	0.28892	1403.5	0.4529	1403.92	0.42438	1403.92	0.42035	1403.5	0.30592
1403.98	0.17267	1403.98	0.24239	1403.98	0.29244	1403.98	0.45738	1404.41	0.43035	1404.41	0.42456	1403.98	0.30937
1404.46	0.17662	1404.46	0.2452	1404.46	0.29607	1404.46	0.46193	1404.89	0.43655	1404.89	0.42892	1404.46	0.31296
1404.95	0.18085	1404.95	0.24809	1404.95	0.29977	1404.95	0.46653	1405.37	0.44269	1405.37	0.43318	1404.95	0.31659
1405.43	0.18526	1405.43	0.25098	1405.43	0.30345	1405.43	0.47101	1405.85	0.44857	1405.85	0.43724	1405.43	0.32009
1405.91	0.18983	1405.91	0.25384	1405.91	0.30708	1405.91	0.47531	1406.34	0.454	1406.33	0.44096	1405.91	0.32338
1406.39	0.1944	1406.39	0.2566	1406.39	0.31055	1406.39	0.47933	1406.82	0.45898	1406.82	0.4444	1406.39	0.32641
1406.88	0.19891	1406.88	0.25925	1406.88	0.31387	1406.88	0.48307	1407.3	0.46353	1407.3	0.44757	1406.88	0.3292
1407.36	0.2032	1407.36	0.26174	1407.36	0.31699	1407.36	0.48653	1407.78	0.46782	1407.78	0.45061	1407.36	0.3318
1407.84	0.20724	1407.84	0.26412	1407.84	0.31999	1407.84	0.48981	1408.26	0.47192	1408.26	0.45356	1407.84	0.33431
1408.32	0.21093	1408.32	0.2664	1408.32	0.32288	1408.32	0.49294	1408.74	0.47599	1408.74	0.45654	1408.32	0.33676
1408.8	0.21425	1408.8	0.26865	1408.8	0.32574	1408.8	0.49602	1409.23	0.48004	1409.23	0.45952	1408.8	0.33921
1409.29	0.21708	1409.29	0.27086	1409.29	0.32857	1409.29	0.49903	1409.71	0.48409	1409.71	0.46252	1409.29	0.34165
1409.77	0.21937	1409.77	0.27304	1409.77	0.33138	1409.77	0.50198	1410.19	0.48805	1410.19	0.46545	1409.77	0.34406
1410.25	0.22093	1410.25	0.27512	1410.25	0.33411	1410.25	0.50478	1410.67	0.49185	1410.67	0.46827	1410.25	0.34641
1410.73	0.22169	1410.73	0.27706	1410.73	0.33671	1410.73	0.50738	1411.16	0.49535	1411.16	0.47087	1410.73	0.34868
1411.21	0.22153	1411.21	0.27877	1411.21	0.3391	1411.21	0.5097	1411.64	0.49852	1411.64	0.47327	1411.21	0.35084
1411.7	0.22049	1411.7	0.28027	1411.7	0.34129	1411.7	0.51176	1412.12	0.50133	1412.12	0.47541	1411.7	0.35289
1412.18	0.21863	1412.18	0.28153	1412.18	0.34324	1412.18	0.51353	1412.6	0.5038	1412.6	0.47736	1412.18	0.35482
1412.66	0.21613	1412.66	0.28262	1412.66	0.345	1412.66	0.51509	1413.08	0.50594	1413.08	0.4791	1412.66	0.35662
1413.14	0.21313	1413.14	0.28353	1413.14	0.34655	1413.14	0.5164	1413.57	0.5078	1413.57	0.48071	1413.14	0.35826
1413.63	0.20982	1413.63	0.28429	1413.63	0.34792	1413.63	0.51751	1414.05	0.50934	1414.05	0.48217	1413.63	0.35976
1414.11	0.20627	1414.11	0.28484	1414.11	0.34906	1414.11	0.51835	1414.53	0.5106	1414.53	0.48353	1414.11	0.36111
1414.59	0.20262	1414.59	0.28519	1414.59	0.34996	1414.59	0.51894	1415.01	0.51156	1415.01	0.48477	1414.59	0.36233
1415.07	0.1989	1415.07	0.28529	1415.07	0.35057	1415.07	0.51923	1415.49	0.51232	1415.49	0.48599	1415.07	0.36345
1415.55	0.19524	1415.55	0.28517	1415.55	0.35095	1415.55	0.51929	1415.98	0.5129	1415.98	0.48717	1415.55	0.36451
1416.04	0.19168	1416.04	0.28487	1416.04	0.35112	1416.04	0.51913	1416.46	0.51345	1416.46	0.4884	1416.04	0.36553
1416.52	0.18835	1416.52	0.28445	1416.52	0.35117	1416.52	0.51891	1416.94	0.514	1416.94	0.48964	1416.52	0.36659
1417	0.18526	1417	0.28393	1417	0.35113	1417	0.51865	1417.42	0.51462	1417.42	0.4909	1417	0.36772
1417.48	0.18248	1417.48	0.28334	1417.48	0.35105	1417.48	0.51845	1417.9	0.51522	1417.9	0.49207	1417.48	0.36899
1417.96	0.17997	1417.96	0.28261	1417.96	0.35087	1417.96	0.51829	1418.39	0.5157	1418.39	0.49306	1417.96	0.37044
1418.45	0.17774	1418.45	0.28168	1418.45	0.35057	1418.45	0.51816	1418.87	0.51585	1418.87	0.49371	1418.45	0.37207
1418.93	0.17572	1418.93	0.28051	1418.93	0.35005	1418.93	0.51791	1419.35	0.51561	1419.35	0.49405	1418.93	0.37377
1419.41	0.17394	1419.41	0.27914	1419.41	0.34935	1419.41	0.5175	1419.83	0.51498	1419.83	0.49412	1419.41	0.37538
1419.89	0.1724	1419.89	0.27767	1419.89	0.34847	1419.89	0.51685	1420.32	0.51414	1420.32	0.49412	1419.89	0.3767
1420.38	0.17118	1420.38	0.27626	1420.38	0.34753	1420.38	0.51601	1420.8	0.5132	1420.8	0.49411	1420.38	0.37762
1420.86	0.17025	1420.86	0.27499	1420.86	0.3466	1420.86	0.51501	1421.28	0.51233	1421.28	0.49419	1420.86	0.37812
1421.34	0.16963	1421.34	0.27392	1421.34	0.34576	1421.34	0.514	1421.76	0.51156	1421.76	0.49434	1421.34	0.37833
1421.82	0.16926	1421.82	0.27304	1421.82	0.34501	1421.82	0.51301	1422.24	0.51098	1422.24	0.49462	1421.82	0.37837
1422.3	0.16915	1422.3	0.27234	1422.3	0.34439	1422.3	0.5122	1422.73	0.5106	1422.73	0.49498	1422.3	0.37845
1422.79	0.16924	1422.79	0.27181	1422.79	0.3439	1422.79	0.5116	1423.21	0.51047	1423.21	0.49545	1422.79	0.37865
1423.27	0.16957	1423.27	0.27146	1423.27	0.34359	1423.27	0.51135	1423.69	0.51054	1423.69	0.49596	1423.27	0.37906
1423.75	0.17011	1423.75	0.27132	1423.75	0.34348	1423.75	0.51139	1424.17	0.51081	1424.17	0.49651	1423.75	0.37961
1424.23	0.17093	1424.23	0.27145	1424.23	0.3436	1424.23	0.51175	1424.65	0.51114	1424.65	0.49701	1424.23	0.3802
1424.71	0.17196	1424.71	0.27182	1424.71	0.34391	1424.71	0.51228	1425.14	0.51151	1425.14	0.4975	1424.71	0.38066
1425.2	0.1732	1425.2	0.27245	1425.2	0.34443	1425.2	0.51294	1425.62	0.51184	1425.62	0.49795	1425.2	0.38091
1425.68	0.17454	1425.68	0.27326	1425.68	0.34506	1425.68	0.51363	1426.1	0.51223	1426.1	0.49846	1425.68	0.38093
1426.16	0.17598	1426.16	0.27425	1426.16	0.34584	1426.16	0.51439	1426.58	0.5127	1426.58	0.49903	1426.16	0.38082
1426.64	0.17746	1426.64	0.27541	1426.64	0.34676	1426.64	0.51526	1427.07	0.51342	1427.07	0.49977	1426.64	0.3807
1427.12	0.17904	1427.12	0.27679	1427.12	0.34788	1427.12	0.51638	1427.55	0.51444	1427.55	0.50066	1427.12	0.3807
1427.61	0.18076	1427.61	0.27844	1427.61	0.34927	1427.61	0.5178	1428.03	0.51585	1428.03	0.50178	1427.61	0.38086
1428.09	0.18274	1428.09	0.28045	1428.09	0.351	1428.09	0.51964	1428.51	0.51764	1428.51	0.50305	1428.09	0.38118
1428.57	0.18501	1428.57	0.28282	1428.57	0.35307	1428.57	0.52185	1428.99	0.51977	1428.99	0.50449	1428.57	0.38159
1429.05	0.18768	1429.05	0.28555	1429.05	0.35548	1429.05	0.5244	1429.48	0.52209	1429.48	0.50599	1429.05	0.38204
1429.54	0.19069	1429.54	0.28853	1429.54	0.35812	1429.54	0.52715	1429.96	0.52452	1429.96	0.50756	1429.54	0.38244
1430.02	0.19405	1430.02	0.29168	1430.02	0.36094	1430.02	0.53004	1430.44	0.52693	1430.44	0.5091	1430.02	0.38279
1430.5	0.19768	1430.5	0.29491	1430.5	0.36382	1430.5	0.53295	1430.92	0.52926	1430.92	0.51065	1430.5	0.38307
1430.98	0.20159	1430.98	0.29816	1430.98	0.36676	1430.98	0.53585	1431.4	0.53143	1431.4	0.5121	1430.98	0.38332
1431.46	0.2057	1431.46	0.30139	1431.46	0.36967	1431.46	0.53864	1431.89	0.53342	1431.89	0.5135	1431.46	0.38347
1431.95	0.21004	1431.95	0.3046	1431.95	0.37256	1431.95	0.54129	1432.37	0.53516	1432.37	0.51476	1431.95	0.38348
1432.43	0.21451	1432.43	0.30775	1432.43	0.37536	1432.43	0.54369	1432.85	0.53668	1432.85	0.51595	1432.43	0.3833
1432.91	0.21912	1432.91	0.31083	1432.91	0.37806	1432.91	0.54585	1433.33	0.53798	1433.33	0.51705	1432.91	0.38293
1433.39	0.22376	1433.39	0.3138	1433.39	0.38064	1433.39	0.54773	1433.82	0.53923	1433.82	0.51817	1433.39	0.38242
1433.88	0.22846	1433.88	0.31672	1433.88	0.38314	1433.88	0.54947	1434.3	0.54053	1434.3	0.51934	1433.88	0.3819
1434.36	0.23317	1434.36	0.31961	1434.36	0.3856	1434.36	0.55112	1434.78	0.54212	1434.78	0.52064	1434.36	0.38152
1434.84	0.23795	1434.84	0.32256	1434.84	0.38812	1434.84	0.5529	1435.26	0.54408	1435.26	0.522	1434.84	0.38143
1435.32	0.24281	1435.32	0.32563	1435.32	0.39072	1435.32	0.55484	1435.74	0.54645	1435.74	0.52331	1435.32	0.38169
1435.8	0.24779	1435.8	0.32884	1435.8	0.39344	1435.8	0.55697	1436.23	0.54896	1436.23	0.52432	1435.8	0.38224
1436.29	0.25273	1436.29	0.33208	1436.29	0.39612	1436.29	0.55906	1436.71	0.55125	1436.71	0.52486	1436.29	0.38286
1436.77	0.2575	1436.77	0.33519	1436.77	0.3986	1436.77	0.56089	1437.19	0.55288	1437.19	0.5249	1436.77	0.3833
1437.25	0.26182	1437.25	0.33793	1437.25	0.40068	1437.25	0.56216	1437.67	0.55379	1437.67	0.52465	1437.25	0.38333
1437.73	0.26558	1437.73	0.34022	1437.73	0.40232	1437.73	0.56284	1438.15	0.55404	1438.15	0.52426	1437.73	0.38292
1438.21	0.26864	1438.21	0.34203	1438.21	0.40349	1438.21	0.56292	1438.64	0.55389	1438.64	0.52389	1438.21	0.38215
1438.7	0.27109	1438.7	0.34346	1438.7	0.40433	1438.7	0.5626	1439.12	0.55347	1439.12	0.52353	1438.7	0.38117
1439.18	0.27292	1439.18	0.3446	1439.18	0.40491	1439.18	0.56198	1439.6	0.55289	1439.6	0.52316	1439.18	0.38007
1439.66	0.27427	1439.66	0.34556	1439.66	0.40532	1439.66	0.56117	1440.08	0.55216	1440.08	0.52266	1439.66	0.37896
1440.14	0.27515	1440.14	0.34637	1440.14	0.40556	1440.14	0.56018	1440.57	0.55129	1440.57	0.52203	1440.14	0.37782
1440.62	0.27569	1440.62	0.34706	1440.62	0.40567	1440.62	0.55904	1441.05	0.55025	1441.05	0.5212	1440.62	0.37669
1441.11	0.27592	1441.11	0.34759	1441.11	0.40559	1441.11	0.55771	1441.53	0.54907	1441.53	0.52022	1441.11	0.37554
1441.59	0.276	1441.59	0.34797	1441.59	0.40536	1441.59	0.55622	1442.01	0.54773	1442.01	0.51909	1441.59	0.37441
1442.07	0.27598	1442.07	0.34815	1442.07	0.40495	1442.07	0.55455	1442.49	0.54628	1442.49	0.51791	1442.07	0.3733
1442.55	0.27603	1442.55	0.34815	1442.55	0.40438	1442.55	0.55277	1442.97	0.54465	1442.97	0.51663	1442.55	0.37222
1443.04	0.27617	1443.04	0.34796	1443.04	0.40364	1443.04	0.55084	1443.46	0.54286	1443.46	0.5153	1443.04	0.37112
1443.52	0.27652	1443.52	0.34762	1443.52	0.40275	1443.52	0.54882	1443.94	0.54086	1443.94	0.51387	1443.52	0.36996
1444	0.27706	1444	0.34712	1444	0.40169	1444	0.54666	1444.42	0.53869	1444.42	0.51239	1444	0.36868
1444.48	0.27786	1444.48	0.34649	1444.48	0.40048	1444.48	0.54439	1444.9	0.53634	1444.9	0.51082	1444.48	0.36728
1444.96	0.27884	1444.96	0.3457	1444.96	0.39909	1444.96	0.54198	1445.39	0.53389	1445.39	0.50923	1444.96	0.36577
1445.45	0.28	1445.45	0.34476	1445.45	0.39757	1445.45	0.53949	1445.87	0.5313	1445.87	0.50758	1445.45	0.36426
1445.93	0.28121	1445.93	0.34362	1445.93	0.39589	1445.93	0.53688	1446.35	0.52861	1446.35	0.50587	1445.93	0.36281
1446.41	0.28238	1446.41	0.34229	1446.41	0.39408	1446.41	0.53419	1446.83	0.52568	1446.83	0.50396	1446.41	0.36149
1446.89	0.28327	1446.89	0.34072	1446.89	0.39206	1446.89	0.53133	1447.31	0.52245	1447.31	0.50182	1446.89	0.36026
1447.38	0.28375	1447.38	0.33891	1447.38	0.38986	1447.38	0.52829	1447.8	0.51884	1447.8	0.49934	1447.38	0.35906
1447.86	0.28357	1447.86	0.33687	1447.86	0.38741	1447.86	0.52498	1448.28	0.51492	1448.28	0.49664	1447.86	0.35775
1448.34	0.28267	1448.34	0.33466	1448.34	0.38477	1448.34	0.52143	1448.76	0.51079	1448.76	0.49382	1448.34	0.35625
1448.82	0.28095	1448.82	0.33232	1448.82	0.38195	1448.82	0.51765	1449.24	0.50662	1449.24	0.49109	1448.82	0.35453
1449.3	0.2785	1449.3	0.32994	1449.3	0.37904	1449.3	0.51377	1449.72	0.50249	1449.72	0.48848	1449.3	0.35265
1449.79	0.27534	1449.79	0.32754	1449.79	0.37607	1449.79	0.50982	1450.21	0.49845	1450.21	0.48604	1449.79	0.35069
1450.27	0.27162	1450.27	0.32515	1450.27	0.37308	1450.27	0.5059	1450.69	0.4944	1450.69	0.48367	1450.27	0.34871
1450.75	0.2674	1450.75	0.32276	1450.75	0.37007	1450.75	0.502	1451.17	0.49032	1451.17	0.48131	1450.75	0.34673
1451.23	0.26289	1451.23	0.32037	1451.23	0.36704	1451.23	0.49813	1451.65	0.4861	1451.65	0.47887	1451.23	0.34472
1451.71	0.25824	1451.71	0.31799	1451.71	0.36398	1451.71	0.49425	1452.14	0.48182	1452.13	0.47637	1451.71	0.34259
1452.2	0.25374	1452.2	0.31564	1452.2	0.36092	1452.2	0.49037	1452.62	0.47752	1452.62	0.47386	1452.2	0.34032
1452.68	0.24956	1452.68	0.31335	1452.68	0.35788	1452.68	0.48649	1453.1	0.47335	1453.1	0.47151	1452.68	0.33789
1453.16	0.2459	1453.16	0.31116	1453.16	0.35495	1453.16	0.48269	1453.58	0.46941	1453.58	0.46939	1453.16	0.33539
1453.64	0.24282	1453.64	0.3091	1453.64	0.35212	1453.64	0.47897	1454.06	0.46577	1454.06	0.4676	1453.64	0.3329
1454.12	0.24043	1454.12	0.30719	1454.12	0.34946	1454.12	0.47544	1454.55	0.46239	1454.55	0.46609	1454.12	0.33053
1454.61	0.23878	1454.61	0.30544	1454.61	0.34694	1454.61	0.47209	1455.03	0.45922	1455.03	0.46479	1454.61	0.32836
1455.09	0.23816	1455.09	0.30384	1455.09	0.34455	1455.09	0.46901	1455.51	0.45605	1455.51	0.46343	1455.09	0.32643
1455.57	0.23895	1455.57	0.30238	1455.57	0.34222	1455.57	0.46618	1455.99	0.45274	1455.99	0.46168	1455.57	0.3247
1456.05	0.2418	1456.05	0.30101	1456.05	0.33992	1456.05	0.46361	1456.47	0.44905	1456.47	0.45909	1456.05	0.32315
1456.54	0.24723	1456.54	0.29968	1456.54	0.33758	1456.54	0.4612	1456.96	0.44499	1456.96	0.45555	1456.54	0.32163
1457.02	0.25556	1457.02	0.29834	1457.02	0.33521	1457.02	0.45886	1457.44	0.4407	1457.44	0.45134	1457.02	0.32005
1457.5	0.26643	1457.5	0.29695	1457.5	0.33281	1457.5	0.45642	1457.92	0.43645	1457.92	0.4471	1457.5	0.31827
1457.98	0.27913	1457.98	0.29553	1457.98	0.33046	1457.98	0.45384	1458.4	0.43235	1458.4	0.44318	1457.98	0.31626
1458.46	0.29269	1458.46	0.29412	1458.46	0.32817	1458.46	0.45107	1458.88	0.42845	1458.88	0.43969	1458.46	0.31396
1458.95	0.3064	1458.95	0.29278	1458.95	0.32598	1458.95	0.44819	1459.37	0.42469	1459.37	0.43648	1458.95	0.31141
1459.43	0.31954	1459.43	0.29151	1459.43	0.32387	1459.43	0.4452	1459.85	0.42108	1459.85	0.43354	1459.43	0.30861
1459.91	0.33159	1459.91	0.29033	1459.91	0.32185	1459.91	0.44222	1460.33	0.41759	1460.33	0.4308	1459.91	0.30566
1460.39	0.34187	1460.39	0.28921	1460.39	0.31989	1460.39	0.43924	1460.81	0.41429	1460.81	0.4283	1460.39	0.30261
1460.88	0.34984	1460.88	0.28814	1460.88	0.318	1460.88	0.43634	1461.3	0.41113	1461.3	0.42599	1460.88	0.29956
1461.36	0.3549	1461.36	0.28709	1461.36	0.31616	1461.36	0.43352	1461.78	0.40812	1461.78	0.42388	1461.36	0.29659
1461.84	0.35671	1461.84	0.28606	1461.84	0.31438	1461.84	0.43083	1462.26	0.40519	1462.26	0.42184	1461.84	0.29376
1462.32	0.35502	1462.32	0.28502	1462.32	0.31263	1462.32	0.42823	1462.74	0.40229	1462.74	0.41978	1462.32	0.29105
1462.8	0.34992	1462.8	0.28401	1462.8	0.31091	1462.8	0.42577	1463.22	0.39929	1463.22	0.41751	1462.8	0.28845
1463.29	0.34168	1463.29	0.28297	1463.29	0.30919	1463.29	0.4234	1463.71	0.39617	1463.71	0.41491	1463.29	0.28587
1463.77	0.33103	1463.77	0.2819	1463.77	0.30745	1463.77	0.42112	1464.19	0.39283	1464.19	0.41188	1463.77	0.28329
1464.25	0.31893	1464.25	0.28074	1464.25	0.30562	1464.25	0.41883	1464.67	0.38931	1464.67	0.40848	1464.25	0.28066
1464.73	0.30666	1464.73	0.27946	1464.73	0.30373	1464.73	0.41652	1465.15	0.38563	1465.15	0.40484	1464.73	0.27797
1465.21	0.29529	1465.21	0.27802	1465.21	0.30172	1465.21	0.41409	1465.63	0.38189	1465.63	0.40116	1465.21	0.27522
1465.7	0.28559	1465.7	0.27642	1465.7	0.29964	1465.7	0.41154	1466.12	0.37811	1466.12	0.39753	1465.7	0.27244
1466.18	0.27778	1466.18	0.27469	1466.18	0.29749	1466.18	0.40883	1466.6	0.37434	1466.6	0.39399	1466.18	0.26957
1466.66	0.27182	1466.66	0.27288	1466.66	0.29532	1466.66	0.40602	1467.08	0.37058	1467.08	0.3905	1466.66	0.26662
1467.14	0.26736	1467.14	0.27101	1467.14	0.29312	1467.14	0.40308	1467.56	0.36689	1467.56	0.38709	1467.14	0.26355
1467.62	0.26412	1467.62	0.26914	1467.62	0.29092	1467.62	0.40009	1468.05	0.3633	1468.05	0.38375	1467.62	0.26039
1468.11	0.26175	1468.11	0.26725	1468.11	0.28871	1468.11	0.39705	1468.53	0.35986	1468.53	0.38056	1468.11	0.25718
1468.59	0.26008	1468.59	0.26539	1468.59	0.28652	1468.59	0.39402	1469.01	0.35658	1469.01	0.37755	1468.59	0.25403
1469.07	0.25888	1469.07	0.26354	1469.07	0.28433	1469.07	0.39102	1469.49	0.35347	1469.49	0.37475	1469.07	0.25099
1469.55	0.25809	1469.55	0.26176	1469.55	0.2822	1469.55	0.38813	1469.97	0.35047	1469.97	0.3721	1469.55	0.24815
1470.04	0.25761	1470.04	0.26005	1470.04	0.28011	1470.04	0.38537	1470.46	0.34751	1470.46	0.36954	1470.04	0.2455
1470.52	0.2575	1470.52	0.25846	1470.52	0.27811	1470.52	0.38283	1470.94	0.34449	1470.94	0.36685	1470.52	0.24304
1471	0.25778	1471	0.25699	1471	0.27619	1471	0.38053	1471.42	0.34132	1471.42	0.36386	1471	0.24068
1471.48	0.25856	1471.48	0.25565	1471.48	0.27436	1471.48	0.3785	1471.9	0.33793	1471.9	0.36038	1471.48	0.23836
1471.96	0.25982	1471.96	0.25438	1471.96	0.27256	1471.96	0.37664	1472.38	0.33439	1472.38	0.35644	1471.96	0.23598
1472.45	0.26154	1472.45	0.25314	1472.45	0.2708	1472.45	0.3749	1472.87	0.33082	1472.87	0.35226	1472.45	0.23351
1472.93	0.2635	1472.93	0.25186	1472.93	0.26901	1472.93	0.37311	1473.35	0.32738	1473.35	0.34818	1472.93	0.23089
1473.41	0.26552	1473.41	0.25055	1473.41	0.26724	1473.41	0.37123	1473.83	0.32411	1473.83	0.34436	1473.41	0.22813
1473.89	0.2674	1473.89	0.24924	1473.89	0.26548	1473.89	0.36921	1474.31	0.32104	1474.31	0.34081	1473.89	0.22523
1474.38	0.26912	1474.38	0.24797	1474.38	0.26381	1474.38	0.36716	1474.8	0.31808	1474.8	0.33739	1474.38	0.22219
1474.86	0.27062	1474.86	0.24679	1474.86	0.2622	1474.86	0.3651	1475.28	0.31521	1475.28	0.33405	1474.86	0.21903
1475.34	0.27198	1475.34	0.2457	1475.34	0.26067	1475.34	0.36312	1475.76	0.31237	1475.76	0.33072	1475.34	0.21579
1475.82	0.27317	1475.82	0.24467	1475.82	0.25917	1475.82	0.36121	1476.24	0.30957	1476.24	0.32743	1475.82	0.21252
1476.3	0.27424	1476.3	0.24367	1476.3	0.25769	1476.3	0.3594	1476.72	0.30678	1476.72	0.32422	1476.3	0.20929
1476.79	0.27509	1476.79	0.24266	1476.79	0.25617	1476.79	0.35759	1477.21	0.30405	1477.21	0.32116	1476.79	0.20612
1477.27	0.27577	1477.27	0.24164	1477.27	0.25463	1477.27	0.3558	1477.69	0.30134	1477.69	0.31823	1477.27	0.20305
1477.75	0.27622	1477.75	0.24062	1477.75	0.25307	1477.75	0.354	1478.17	0.2987	1478.17	0.31544	1477.75	0.20005
1478.23	0.27655	1478.23	0.23964	1478.23	0.25155	1478.23	0.35222	1478.65	0.29611	1478.65	0.31275	1478.23	0.1971
1478.71	0.27678	1478.71	0.23874	1478.71	0.25008	1478.71	0.3505	1479.13	0.29363	1479.13	0.31016	1478.71	0.19417
1479.2	0.27705	1479.2	0.23795	1479.2	0.24872	1479.2	0.3489	1479.62	0.29123	1479.62	0.30762	1479.2	0.19127
1479.68	0.27738	1479.68	0.23727	1479.68	0.24745	1479.68	0.34745	1480.1	0.28893	1480.1	0.30512	1479.68	0.18843
1480.16	0.27786	1480.16	0.2367	1480.16	0.2463	1480.16	0.3462	1480.58	0.28671	1480.58	0.30263	1480.16	0.18567
1480.64	0.27844	1480.64	0.23621	1480.64	0.24522	1480.64	0.34511	1481.06	0.28455	1481.06	0.30015	1480.64	0.183
1481.12	0.27918	1481.12	0.23581	1481.12	0.24424	1481.12	0.3442	1481.55	0.28244	1481.55	0.29765	1481.12	0.18041
1481.61	0.28	1481.61	0.2355	1481.61	0.24334	1481.61	0.34339	1482.03	0.2804	1482.03	0.29516	1481.61	0.17785
1482.09	0.28092	1482.09	0.23532	1482.09	0.24254	1482.09	0.34269	1482.51	0.27844	1482.51	0.29271	1482.09	0.17526
1482.57	0.28187	1482.57	0.23525	1482.57	0.24184	1482.57	0.34205	1482.99	0.27664	1482.99	0.2904	1482.57	0.17261
1483.05	0.2829	1483.05	0.23534	1483.05	0.24127	1483.05	0.34152	1483.47	0.275	1483.47	0.28823	1483.05	0.16995
1483.54	0.28393	1483.54	0.23555	1483.54	0.2408	1483.54	0.34107	1483.95	0.2736	1483.95	0.2863	1483.54	0.16732
1484.02	0.28502	1484.02	0.23591	1484.02	0.24047	1484.02	0.34078	1484.44	0.27242	1484.44	0.28457	1484.02	0.1648
1484.5	0.28608	1484.5	0.23641	1484.5	0.24026	1484.5	0.34065	1484.92	0.2715	1484.92	0.28306	1484.5	0.16245
1484.98	0.28717	1484.98	0.2371	1484.98	0.24024	1484.98	0.34078	1485.4	0.27082	1485.4	0.2817	1484.98	0.16027
1485.46	0.28824	1485.46	0.23801	1485.46	0.2404	1485.46	0.34117	1485.88	0.27042	1485.88	0.28049	1485.46	0.15823
1485.95	0.28938	1485.95	0.2392	1485.95	0.24082	1485.95	0.34189	1486.37	0.27028	1486.37	0.27936	1485.95	0.15628
1486.43	0.29055	1486.43	0.24068	1486.43	0.24148	1486.43	0.34293	1486.85	0.27047	1486.85	0.27837	1486.43	0.15435
1486.91	0.29183	1486.91	0.24248	1486.91	0.24242	1486.91	0.34432	1487.33	0.27101	1487.33	0.27756	1486.91	0.15242
1487.39	0.29318	1487.39	0.24456	1487.39	0.24358	1487.39	0.34601	1487.81	0.27203	1487.81	0.27706	1487.39	0.15053
[truncated: 5,471 more rows]

## Sheet: Fig. 1d
Diameter (nm)
2.969
2.971
2.979
2.982
2.988
2.995
3.016
3.069
3.088
3.098
3.205
3.215
3.219
3.238
3.243
3.273
3.307
3.342
3.348
3.357
3.434
3.492
3.596
3.659
3.661
3.685
3.7
3.717
3.729
3.753
3.755
3.818
3.824
3.911
3.916
3.919
3.93
3.932
3.938
3.942
3.987
3.992
4.012
4.088
4.112
4.137
4.153
4.185
4.191
4.195
4.208
4.224
4.259
4.294
4.331
4.348
4.351
4.383
4.4
4.407
4.412
4.429
4.502
4.511
4.52
4.537
4.559
4.562
4.586
4.63
4.637
4.638
4.646
4.674
4.744
4.763
4.772
4.862
4.894
5.01
5.077
5.134
5.18
5.228
5.228
5.317
5.329
5.349
5.46
5.512
5.514
5.546
5.552
5.731
5.778
5.815
5.857
5.87
6.369
6.978

## Sheet: Fig. 1e
Height (nm)
5.447
4.106
4.824
5.102
4.047
3.57
5.236
4.987
5.782
3.398
4.691
3.506
4.769
4.596
5.597
4.117
5.377
4.796
4.789
3.126
3.995
4.428
5.235
4.648
4.658
4.971
4.846
4.854
3.867
3.724
3.762
5.757
4.229
4.582
4.195
5.717
3.374
4.917
4.226
5.804
3.182
3.455
4.48
4.638
6.128
6.541
3.885
3.407
4.767
5.324
5.363
4.314
5.784
4.111
4.366
4.568
3.587
3.953
4.201
5.173
5.257
5.592
5.527
4.469
4.724
4.366
3.954
3.222
6.254
4.467
4.115
4.467
4.692
5.28
3.086
3.139
4.949
5.218
4.848
4.538
4.756
3.377
4.628
5.431
4.963
4.41
3.23
3.592
5.008
4.396
4.682
5.516
3.951
3.013
5.107
5.422
5.25
3.534
5.157
5.871

## Sheet: Fig. 1f
	CDs-0.89UPy		CDs-1.26UPy		CDs-1.51UPy		CDs-1.80UPy		CDs-2.30UPy
Temperature/ oC	Heat flow/ (W/g)	Temperature/ oC	Heat flow/ (W/g)	Temperature/ oC	Heat flow/ (W/g)	Temperature/ oC	Heat flow/ (W/g)	Temperature/ oC	Heat flow/ (W/g)
-4.98	0.000475	-4.99	-0.08463	-4.98	0.4823	-4.97	0.1144	-4.98	0.1259
-4.95	0.0009459	-4.96	-0.08407	-4.95	0.4825	-4.94	0.1145	-4.94	0.126
-4.92	0.0014	-4.93	-0.08343	-4.92	0.4826	-4.9	0.1146	-4.91	0.126
-4.88	0.00193	-4.9	-0.08294	-4.88	0.4828	-4.87	0.1147	-4.88	0.1261
-4.85	0.00247	-4.86	-0.08242	-4.85	0.4829	-4.84	0.1148	-4.84	0.1262
-4.82	0.00294	-4.83	-0.08187	-4.82	0.4831	-4.8	0.1149	-4.81	0.1263
-4.78	0.00343	-4.8	-0.08138	-4.78	0.4832	-4.77	0.115	-4.78	0.1264
-4.75	0.0038	-4.77	-0.08089	-4.75	0.4833	-4.74	0.1151	-4.74	0.1265
-4.72	0.00424	-4.73	-0.08034	-4.72	0.4834	-4.7	0.1152	-4.71	0.1266
-4.69	0.00471	-4.7	-0.07986	-4.68	0.4836	-4.67	0.1153	-4.68	0.1267
-4.65	0.00519	-4.67	-0.07946	-4.65	0.4837	-4.64	0.1154	-4.64	0.1268
-4.62	0.00563	-4.64	-0.07897	-4.62	0.4838	-4.61	0.1155	-4.61	0.1269
-4.59	0.00603	-4.6	-0.07851	-4.58	0.4839	-4.57	0.1155	-4.58	0.127
-4.56	0.00641	-4.57	-0.07801	-4.55	0.484	-4.54	0.1156	-4.54	0.1271
-4.52	0.00681	-4.54	-0.07756	-4.52	0.4841	-4.51	0.1157	-4.51	0.1272
-4.49	0.00721	-4.51	-0.07714	-4.48	0.4843	-4.47	0.1158	-4.48	0.1272
-4.46	0.00764	-4.47	-0.07673	-4.45	0.4844	-4.44	0.1159	-4.44	0.1273
-4.43	0.00802	-4.44	-0.07626	-4.42	0.4845	-4.41	0.116	-4.41	0.1274
-4.39	0.00843	-4.41	-0.07578	-4.38	0.4846	-4.37	0.1161	-4.38	0.1275
-4.36	0.00883	-4.38	-0.07539	-4.35	0.4847	-4.34	0.1162	-4.34	0.1276
-4.33	0.00929	-4.34	-0.07499	-4.32	0.4848	-4.31	0.1163	-4.31	0.1277
-4.29	0.00971	-4.31	-0.0745	-4.28	0.485	-4.27	0.1164	-4.28	0.1278
-4.26	0.01012	-4.28	-0.07407	-4.25	0.4851	-4.24	0.1164	-4.25	0.1279
-4.23	0.01055	-4.25	-0.0736	-4.22	0.4852	-4.21	0.1165	-4.21	0.1279
-4.2	0.01096	-4.21	-0.07316	-4.18	0.4853	-4.17	0.1166	-4.18	0.128
-4.16	0.01126	-4.18	-0.07272	-4.15	0.4854	-4.14	0.1167	-4.15	0.1281
-4.13	0.01164	-4.15	-0.07235	-4.12	0.4856	-4.11	0.1168	-4.11	0.1282
-4.1	0.01201	-4.12	-0.07199	-4.08	0.4857	-4.07	0.1169	-4.08	0.1283
-4.07	0.01237	-4.08	-0.07161	-4.05	0.4858	-4.04	0.117	-4.05	0.1284
-4.03	0.01269	-4.05	-0.07121	-4.02	0.4859	-4.01	0.1171	-4.01	0.1285
-4	0.01302	-4.02	-0.07087	-3.98	0.486	-3.98	0.1171	-3.98	0.1285
-3.97	0.01334	-3.99	-0.07049	-3.95	0.4862	-3.94	0.1172	-3.95	0.1286
-3.94	0.01361	-3.95	-0.0701	-3.92	0.4863	-3.91	0.1173	-3.91	0.1287
-3.9	0.01391	-3.92	-0.06973	-3.89	0.4864	-3.88	0.1174	-3.88	0.1288
-3.87	0.01421	-3.89	-0.06936	-3.85	0.4865	-3.84	0.1175	-3.85	0.1289
-3.84	0.01452	-3.86	-0.069	-3.82	0.4867	-3.81	0.1176	-3.81	0.1289
-3.8	0.01482	-3.82	-0.06863	-3.79	0.4868	-3.78	0.1177	-3.78	0.129
-3.77	0.01512	-3.79	-0.06826	-3.75	0.4869	-3.74	0.1177	-3.75	0.1291
-3.74	0.01538	-3.76	-0.06793	-3.72	0.487	-3.71	0.1178	-3.71	0.1292
-3.71	0.01567	-3.72	-0.06761	-3.69	0.4871	-3.68	0.1179	-3.68	0.1293
-3.67	0.01595	-3.69	-0.06734	-3.65	0.4873	-3.64	0.118	-3.65	0.1294
-3.64	0.01623	-3.66	-0.06708	-3.62	0.4874	-3.61	0.1181	-3.61	0.1294
-3.61	0.01651	-3.63	-0.06684	-3.59	0.4875	-3.58	0.1182	-3.58	0.1295
-3.57	0.01676	-3.59	-0.06659	-3.55	0.4876	-3.54	0.1183	-3.55	0.1296
-3.54	0.01701	-3.56	-0.06628	-3.52	0.4878	-3.51	0.1183	-3.51	0.1297
-3.51	0.0173	-3.53	-0.06602	-3.49	0.4879	-3.48	0.1184	-3.48	0.1297
-3.48	0.01759	-3.5	-0.06572	-3.45	0.488	-3.44	0.1185	-3.45	0.1298
-3.44	0.01785	-3.46	-0.06542	-3.42	0.4882	-3.41	0.1186	-3.41	0.1299
-3.41	0.01808	-3.43	-0.06512	-3.39	0.4883	-3.38	0.1187	-3.38	0.13
-3.38	0.0183	-3.4	-0.06485	-3.35	0.4884	-3.34	0.1188	-3.35	0.1301
-3.34	0.01852	-3.37	-0.06455	-3.32	0.4885	-3.31	0.1188	-3.32	0.1301
-3.31	0.01874	-3.33	-0.06429	-3.29	0.4887	-3.28	0.1189	-3.28	0.1302
-3.28	0.01897	-3.3	-0.064	-3.25	0.4888	-3.25	0.119	-3.25	0.1303
-3.25	0.01923	-3.27	-0.06374	-3.22	0.4889	-3.21	0.1191	-3.22	0.1304
-3.21	0.01948	-3.23	-0.06348	-3.19	0.489	-3.18	0.1192	-3.18	0.1304
-3.18	0.01975	-3.2	-0.06323	-3.15	0.4892	-3.15	0.1193	-3.15	0.1305
-3.15	0.01999	-3.17	-0.06298	-3.12	0.4893	-3.11	0.1193	-3.12	0.1306
-3.12	0.02024	-3.14	-0.06277	-3.09	0.4894	-3.08	0.1194	-3.08	0.1306
-3.08	0.02048	-3.1	-0.06253	-3.06	0.4895	-3.05	0.1195	-3.05	0.1307
-3.05	0.02072	-3.07	-0.06228	-3.02	0.4897	-3.01	0.1196	-3.02	0.1308
-3.02	0.02092	-3.04	-0.06204	-2.99	0.4898	-2.98	0.1197	-2.98	0.1309
-2.98	0.02111	-3.01	-0.06181	-2.96	0.4899	-2.95	0.1197	-2.95	0.1309
-2.95	0.02128	-2.97	-0.06157	-2.92	0.4901	-2.91	0.1198	-2.92	0.131
-2.92	0.02147	-2.94	-0.06134	-2.89	0.4902	-2.88	0.1199	-2.88	0.1311
-2.88	0.02166	-2.91	-0.0611	-2.86	0.4903	-2.85	0.12	-2.85	0.1312
-2.85	0.02185	-2.87	-0.06088	-2.82	0.4904	-2.81	0.1201	-2.82	0.1312
-2.82	0.02203	-2.84	-0.06067	-2.79	0.4906	-2.78	0.1201	-2.78	0.1313
-2.79	0.02221	-2.81	-0.06047	-2.76	0.4907	-2.75	0.1202	-2.75	0.1314
-2.75	0.02238	-2.78	-0.06029	-2.72	0.4908	-2.72	0.1203	-2.72	0.1314
-2.72	0.02254	-2.74	-0.0601	-2.69	0.491	-2.68	0.1204	-2.68	0.1315
-2.69	0.02268	-2.71	-0.05988	-2.66	0.4911	-2.65	0.1205	-2.65	0.1316
-2.65	0.02283	-2.68	-0.05967	-2.62	0.4912	-2.62	0.1205	-2.62	0.1316
-2.62	0.023	-2.65	-0.05947	-2.59	0.4913	-2.58	0.1206	-2.58	0.1317
-2.59	0.02317	-2.61	-0.05929	-2.56	0.4915	-2.55	0.1207	-2.55	0.1318
-2.56	0.02334	-2.58	-0.05911	-2.52	0.4916	-2.52	0.1208	-2.52	0.1319
-2.52	0.02354	-2.55	-0.05893	-2.49	0.4917	-2.48	0.1208	-2.48	0.1319
-2.49	0.02374	-2.51	-0.05874	-2.46	0.4918	-2.45	0.1209	-2.45	0.132
-2.46	0.02393	-2.48	-0.05857	-2.42	0.492	-2.42	0.121	-2.42	0.1321
-2.42	0.0241	-2.45	-0.0584	-2.39	0.4921	-2.38	0.1211	-2.38	0.1321
-2.39	0.02427	-2.41	-0.05821	-2.36	0.4922	-2.35	0.1211	-2.35	0.1322
-2.36	0.02444	-2.38	-0.05803	-2.32	0.4923	-2.32	0.1212	-2.32	0.1323
-2.33	0.02462	-2.35	-0.05786	-2.29	0.4925	-2.28	0.1213	-2.28	0.1323
-2.29	0.0248	-2.32	-0.05769	-2.26	0.4926	-2.25	0.1214	-2.25	0.1324
-2.26	0.02499	-2.28	-0.05751	-2.22	0.4927	-2.22	0.1214	-2.22	0.1325
-2.23	0.02517	-2.25	-0.05733	-2.19	0.4929	-2.18	0.1215	-2.19	0.1325
-2.19	0.02536	-2.22	-0.05715	-2.16	0.493	-2.15	0.1216	-2.15	0.1326
-2.16	0.02553	-2.18	-0.05699	-2.12	0.4931	-2.12	0.1216	-2.12	0.1326
-2.13	0.02569	-2.15	-0.05682	-2.09	0.4932	-2.08	0.1217	-2.09	0.1327
-2.1	0.02585	-2.12	-0.05665	-2.06	0.4934	-2.05	0.1218	-2.05	0.1328
-2.06	0.026	-2.09	-0.05649	-2.02	0.4935	-2.02	0.1219	-2.02	0.1328
-2.03	0.02614	-2.05	-0.05632	-1.99	0.4936	-1.98	0.1219	-1.99	0.1329
-2	0.02628	-2.02	-0.05617	-1.96	0.4937	-1.95	0.122	-1.95	0.133
-1.96	0.02642	-1.99	-0.05601	-1.92	0.4939	-1.92	0.1221	-1.92	0.133
-1.93	0.02655	-1.95	-0.05584	-1.89	0.494	-1.88	0.1221	-1.89	0.1331
-1.9	0.02668	-1.92	-0.05565	-1.86	0.4941	-1.85	0.1222	-1.85	0.1332
-1.86	0.02682	-1.89	-0.05547	-1.82	0.4942	-1.82	0.1223	-1.82	0.1332
-1.83	0.02695	-1.86	-0.0553	-1.79	0.4944	-1.79	0.1223	-1.79	0.1333
-1.8	0.02707	-1.82	-0.05513	-1.76	0.4945	-1.75	0.1224	-1.75	0.1333
-1.77	0.0272	-1.79	-0.05498	-1.73	0.4946	-1.72	0.1225	-1.72	0.1334
-1.73	0.02732	-1.76	-0.05481	-1.69	0.4948	-1.69	0.1225	-1.69	0.1335
-1.7	0.02744	-1.73	-0.05464	-1.66	0.4949	-1.65	0.1226	-1.65	0.1335
-1.67	0.02756	-1.69	-0.05449	-1.63	0.495	-1.62	0.1227	-1.62	0.1336
-1.63	0.02768	-1.66	-0.05435	-1.59	0.4952	-1.59	0.1227	-1.59	0.1336
-1.6	0.0278	-1.63	-0.0542	-1.56	0.4953	-1.55	0.1228	-1.55	0.1337
-1.57	0.02793	-1.59	-0.05406	-1.53	0.4954	-1.52	0.1229	-1.52	0.1338
-1.53	0.02806	-1.56	-0.05391	-1.49	0.4956	-1.49	0.1229	-1.49	0.1338
-1.5	0.02819	-1.53	-0.05375	-1.46	0.4957	-1.45	0.123	-1.45	0.1339
-1.47	0.02832	-1.5	-0.05359	-1.43	0.4958	-1.42	0.1231	-1.42	0.1339
-1.44	0.02846	-1.46	-0.05346	-1.39	0.4959	-1.39	0.1231	-1.39	0.134
-1.4	0.0286	-1.43	-0.05333	-1.36	0.4961	-1.35	0.1232	-1.35	0.134
-1.37	0.02873	-1.4	-0.0532	-1.33	0.4962	-1.32	0.1232	-1.32	0.1341
-1.34	0.02885	-1.36	-0.05306	-1.29	0.4963	-1.29	0.1233	-1.29	0.1342
-1.3	0.02896	-1.33	-0.05294	-1.26	0.4965	-1.25	0.1234	-1.25	0.1342
-1.27	0.02907	-1.3	-0.0528	-1.23	0.4966	-1.22	0.1234	-1.22	0.1343
-1.24	0.02918	-1.26	-0.05268	-1.19	0.4967	-1.19	0.1235	-1.19	0.1343
-1.2	0.02929	-1.23	-0.05255	-1.16	0.4968	-1.15	0.1236	-1.15	0.1344
-1.17	0.02941	-1.2	-0.05242	-1.13	0.497	-1.12	0.1236	-1.12	0.1344
-1.14	0.02953	-1.17	-0.05228	-1.09	0.4971	-1.09	0.1237	-1.09	0.1345
-1.1	0.02964	-1.13	-0.05214	-1.06	0.4972	-1.05	0.1237	-1.05	0.1346
-1.07	0.02975	-1.1	-0.05201	-1.03	0.4973	-1.02	0.1238	-1.02	0.1346
-1.04	0.02985	-1.07	-0.05187	-0.99	0.4975	-0.99	0.1239	-0.99	0.1347
-1.01	0.02996	-1.03	-0.05173	-0.96	0.4976	-0.95	0.1239	-0.95	0.1347
-0.97	0.03006	-1	-0.05159	-0.93	0.4977	-0.92	0.124	-0.92	0.1348
-0.94	0.03015	-0.97	-0.05147	-0.89	0.4978	-0.89	0.124	-0.89	0.1348
-0.91	0.03024	-0.93	-0.05134	-0.86	0.498	-0.85	0.1241	-0.86	0.1349
-0.87	0.03034	-0.9	-0.05122	-0.83	0.4981	-0.82	0.1242	-0.82	0.1349
-0.84	0.03044	-0.87	-0.0511	-0.79	0.4982	-0.79	0.1242	-0.79	0.135
-0.81	0.03054	-0.84	-0.05099	-0.76	0.4984	-0.76	0.1243	-0.76	0.1351
-0.78	0.03065	-0.8	-0.05088	-0.73	0.4985	-0.72	0.1243	-0.72	0.1351
-0.74	0.03075	-0.77	-0.05078	-0.69	0.4986	-0.69	0.1244	-0.69	0.1352
-0.71	0.03086	-0.74	-0.05066	-0.66	0.4987	-0.66	0.1245	-0.66	0.1352
-0.68	0.03097	-0.7	-0.05053	-0.63	0.4989	-0.62	0.1245	-0.62	0.1353
-0.64	0.03109	-0.67	-0.0504	-0.6	0.499	-0.59	0.1246	-0.59	0.1353
-0.61	0.03121	-0.64	-0.05026	-0.56	0.4991	-0.56	0.1246	-0.56	0.1354
-0.58	0.03132	-0.61	-0.05014	-0.53	0.4992	-0.52	0.1247	-0.52	0.1354
-0.54	0.03142	-0.57	-0.05	-0.49	0.4994	-0.49	0.1247	-0.49	0.1355
-0.51	0.03152	-0.54	-0.04987	-0.46	0.4995	-0.46	0.1248	-0.46	0.1356
-0.48	0.03162	-0.51	-0.04974	-0.43	0.4996	-0.42	0.1248	-0.42	0.1356
-0.45	0.03173	-0.47	-0.04962	-0.4	0.4997	-0.39	0.1249	-0.39	0.1357
-0.41	0.03183	-0.44	-0.0495	-0.36	0.4999	-0.36	0.125	-0.36	0.1357
-0.38	0.03193	-0.41	-0.04938	-0.33	0.5	-0.32	0.125	-0.32	0.1358
-0.35	0.03204	-0.38	-0.04927	-0.3	0.5001	-0.29	0.1251	-0.29	0.1358
-0.31	0.03214	-0.34	-0.04916	-0.26	0.5002	-0.26	0.1251	-0.26	0.1359
-0.28	0.03225	-0.31	-0.04905	-0.23	0.5003	-0.22	0.1252	-0.22	0.1359
-0.25	0.03236	-0.28	-0.04895	-0.2	0.5005	-0.19	0.1252	-0.19	0.136
-0.21	0.03246	-0.24	-0.04885	-0.16	0.5006	-0.16	0.1253	-0.16	0.1361
-0.18	0.03257	-0.21	-0.04875	-0.13	0.5007	-0.12	0.1253	-0.12	0.1361
-0.15	0.03268	-0.18	-0.04865	-0.1	0.5008	-0.09	0.1254	-0.09	0.1362
-0.11	0.03278	-0.14	-0.04856	-0.06	0.501	-0.06	0.1254	-0.06	0.1362
-0.08	0.03289	-0.11	-0.04848	-0.03	0.5011	-0.02	0.1255	-0.02	0.1363
-0.05	0.033	-0.08	-0.04839	0	0.5012	0.01	0.1255	0.01	0.1363
-0.02	0.0331	-0.05	-0.0483	0.04	0.5013	0.04	0.1256	0.04	0.1364
0.02	0.03321	-0.01	-0.04821	0.07	0.5014	0.07	0.1256	0.08	0.1364
0.05	0.03332	0.02	-0.04813	0.1	0.5016	0.11	0.1257	0.11	0.1365
0.08	0.03342	0.05	-0.04804	0.14	0.5017	0.14	0.1257	0.14	0.1365
0.12	0.03353	0.09	-0.04795	0.17	0.5018	0.17	0.1258	0.17	0.1366
0.15	0.03364	0.12	-0.04786	0.2	0.5019	0.21	0.1258	0.21	0.1366
0.18	0.03374	0.15	-0.04777	0.24	0.5021	0.24	0.1259	0.24	0.1367
0.22	0.03385	0.19	-0.04768	0.27	0.5022	0.27	0.1259	0.28	0.1367
0.25	0.03396	0.22	-0.04759	0.3	0.5023	0.31	0.126	0.31	0.1368
0.28	0.03407	0.25	-0.04749	0.34	0.5024	0.34	0.1261	0.34	0.1368
0.31	0.03417	0.28	-0.0474	0.37	0.5025	0.37	0.1261	0.38	0.1369
0.35	0.03428	0.32	-0.04731	0.4	0.5027	0.41	0.1262	0.41	0.1369
0.38	0.03439	0.35	-0.04722	0.44	0.5028	0.44	0.1262	0.44	0.137
0.41	0.0345	0.38	-0.04712	0.47	0.5029	0.47	0.1263	0.47	0.137
0.45	0.0346	0.42	-0.04703	0.5	0.503	0.51	0.1263	0.51	0.1371
0.48	0.03471	0.45	-0.04694	0.54	0.5032	0.54	0.1263	0.54	0.1371
0.51	0.03482	0.48	-0.04684	0.57	0.5033	0.57	0.1264	0.57	0.1372
0.55	0.03493	0.52	-0.04675	0.6	0.5034	0.61	0.1264	0.61	0.1372
0.58	0.03503	0.55	-0.04665	0.64	0.5035	0.64	0.1265	0.64	0.1373
0.61	0.03514	0.58	-0.04656	0.67	0.5036	0.67	0.1265	0.67	0.1373
0.65	0.03525	0.61	-0.04646	0.7	0.5037	0.71	0.1266	0.71	0.1374
0.68	0.03536	0.65	-0.04637	0.74	0.5039	0.74	0.1266	0.74	0.1374
0.71	0.03547	0.68	-0.04627	0.77	0.504	0.77	0.1267	0.77	0.1375
0.75	0.03557	0.71	-0.04617	0.8	0.5041	0.81	0.1267	0.81	0.1375
0.78	0.03568	0.75	-0.04607	0.84	0.5042	0.84	0.1268	0.84	0.1376
0.81	0.03579	0.78	-0.04597	0.87	0.5043	0.87	0.1268	0.87	0.1376
0.84	0.0359	0.81	-0.04587	0.9	0.5045	0.9	0.1269	0.91	0.1377
0.88	0.036	0.85	-0.04577	0.94	0.5046	0.94	0.1269	0.94	0.1377
0.91	0.03611	0.88	-0.04567	0.97	0.5047	0.97	0.127	0.97	0.1378
0.94	0.03622	0.91	-0.04557	1	0.5048	1	0.127	1.01	0.1378
0.98	0.03632	0.94	-0.04547	1.03	0.5049	1.04	0.127	1.04	0.1379
1.01	0.03643	0.98	-0.04537	1.07	0.505	1.07	0.1271	1.07	0.1379
1.04	0.03654	1.01	-0.04526	1.1	0.5052	1.1	0.1271	1.11	0.138
1.08	0.03664	1.04	-0.04516	1.13	0.5053	1.14	0.1272	1.14	0.138
1.11	0.03675	1.08	-0.04506	1.17	0.5054	1.17	0.1272	1.17	0.138
1.14	0.03686	1.11	-0.04496	1.2	0.5055	1.2	0.1273	1.21	0.1381
1.18	0.03697	1.14	-0.04485	1.23	0.5056	1.24	0.1273	1.24	0.1381
1.21	0.03708	1.18	-0.04475	1.27	0.5057	1.27	0.1274	1.27	0.1382
1.24	0.03719	1.21	-0.04465	1.3	0.5059	1.3	0.1274	1.31	0.1382
1.28	0.03729	1.24	-0.04455	1.33	0.506	1.34	0.1274	1.34	0.1383
1.31	0.0374	1.28	-0.04445	1.37	0.5061	1.37	0.1275	1.37	0.1383
1.34	0.03751	1.31	-0.04435	1.4	0.5062	1.4	0.1275	1.41	0.1384
1.37	0.03761	1.34	-0.04425	1.43	0.5063	1.44	0.1276	1.44	0.1384
1.41	0.03772	1.37	-0.04414	1.47	0.5064	1.47	0.1276	1.47	0.1385
1.44	0.03782	1.41	-0.04404	1.5	0.5065	1.5	0.1276	1.51	0.1385
1.47	0.03793	1.44	-0.04394	1.53	0.5067	1.54	0.1277	1.54	0.1385
1.51	0.03803	1.47	-0.04383	1.57	0.5068	1.57	0.1277	1.57	0.1386
1.54	0.03813	1.51	-0.04373	1.6	0.5069	1.6	0.1278	1.6	0.1386
1.57	0.03824	1.54	-0.04363	1.63	0.507	1.64	0.1278	1.64	0.1387
1.61	0.03834	1.57	-0.04353	1.67	0.5071	1.67	0.1279	1.67	0.1387
1.64	0.03844	1.61	-0.04342	1.7	0.5072	1.7	0.1279	1.71	0.1388
1.67	0.03855	1.64	-0.04332	1.73	0.5073	1.74	0.1279	1.74	0.1388
1.71	0.03865	1.67	-0.04321	1.77	0.5074	1.77	0.128	1.77	0.1389
1.74	0.03876	1.71	-0.0431	1.8	0.5075	1.8	0.128	1.8	0.1389
1.77	0.03886	1.74	-0.043	1.83	0.5077	1.83	0.1281	1.84	0.1389
1.81	0.03896	1.77	-0.04289	1.87	0.5078	1.87	0.1281	1.87	0.139
1.84	0.03907	1.81	-0.04278	1.9	0.5079	1.9	0.1281	1.91	0.139
1.87	0.03917	1.84	-0.04268	1.93	0.508	1.94	0.1282	1.94	0.1391
1.9	0.03928	1.87	-0.04257	1.97	0.5081	1.97	0.1282	1.97	0.1391
1.94	0.03938	1.9	-0.04247	2	0.5082	2	0.1282	2	0.1392
1.97	0.03949	1.94	-0.04236	2.03	0.5083	2.04	0.1283	2.04	0.1392
2.01	0.03959	1.97	-0.04226	2.07	0.5084	2.07	0.1283	2.07	0.1392
2.04	0.0397	2	-0.04216	2.1	0.5085	2.1	0.1284	2.11	0.1393
2.07	0.0398	2.04	-0.04205	2.13	0.5086	2.13	0.1284	2.14	0.1393
2.1	0.0399	2.07	-0.04195	2.17	0.5087	2.17	0.1284	2.17	0.1394
2.14	0.04001	2.1	-0.04185	2.2	0.5089	2.2	0.1285	2.21	0.1394
2.17	0.04011	2.14	-0.04174	2.23	0.509	2.23	0.1285	2.24	0.1394
2.2	0.04021	2.17	-0.04164	2.27	0.5091	2.27	0.1286	2.27	0.1395
2.24	0.04031	2.2	-0.04154	2.3	0.5092	2.3	0.1286	2.3	0.1395
2.27	0.04041	2.23	-0.04144	2.33	0.5093	2.33	0.1286	2.34	0.1396
2.3	0.04051	2.27	-0.04133	2.37	0.5094	2.37	0.1287	2.37	0.1396
2.34	0.04061	2.3	-0.04123	2.4	0.5095	2.4	0.1287	2.4	0.1397
2.37	0.04071	2.33	-0.04113	2.43	0.5096	2.43	0.1287	2.44	0.1397
2.4	0.04081	2.37	-0.04103	2.47	0.5097	2.47	0.1288	2.47	0.1397
2.44	0.04091	2.4	-0.04092	2.5	0.5098	2.5	0.1288	2.5	0.1398
2.47	0.04101	2.43	-0.04082	2.53	0.5099	2.53	0.1289	2.54	0.1398
2.5	0.04111	2.47	-0.04072	2.57	0.51	2.57	0.1289	2.57	0.1399
2.53	0.04121	2.5	-0.04062	2.6	0.5101	2.6	0.1289	2.6	0.1399
2.57	0.04131	2.53	-0.04052	2.63	0.5103	2.63	0.129	2.64	0.14
2.6	0.04141	2.57	-0.04042	2.67	0.5104	2.67	0.129	2.67	0.14
2.63	0.04151	2.6	-0.04032	2.7	0.5105	2.7	0.129	2.7	0.14
2.67	0.04161	2.63	-0.04021	2.73	0.5106	2.73	0.1291	2.74	0.1401
2.7	0.04171	2.67	-0.04011	2.76	0.5107	2.77	0.1291	2.77	0.1401
2.73	0.04181	2.7	-0.04001	2.8	0.5108	2.8	0.1291	2.8	0.1402
2.77	0.04191	2.73	-0.03991	2.83	0.5109	2.83	0.1292	2.84	0.1402
2.8	0.04201	2.77	-0.0398	2.86	0.511	2.87	0.1292	2.87	0.1403
2.83	0.04211	2.8	-0.0397	2.9	0.5111	2.9	0.1292	2.9	0.1403
2.87	0.04221	2.83	-0.0396	2.93	0.5112	2.93	0.1293	2.94	0.1403
2.9	0.04231	2.86	-0.03949	2.96	0.5113	2.96	0.1293	2.97	0.1404
2.93	0.04241	2.9	-0.03939	3	0.5114	3	0.1293	3	0.1404
2.97	0.0425	2.93	-0.03929	3.03	0.5115	3.03	0.1294	3.04	0.1405
3	0.0426	2.96	-0.03919	3.07	0.5116	3.06	0.1294	3.07	0.1405
3.03	0.0427	3	-0.03908	3.1	0.5117	3.1	0.1295	3.1	0.1406
3.07	0.04279	3.03	-0.03898	3.13	0.5118	3.13	0.1295	3.14	0.1406
3.1	0.04289	3.06	-0.03888	3.17	0.5119	3.16	0.1295	3.17	0.1406
3.13	0.04298	3.1	-0.03878	3.2	0.512	3.2	0.1296	3.2	0.1407
3.17	0.04308	3.13	-0.03867	3.23	0.5121	3.23	0.1296	3.24	0.1407
3.2	0.04317	3.16	-0.03857	3.26	0.5122	3.26	0.1296	3.27	0.1408
3.23	0.04327	3.19	-0.03847	3.3	0.5123	3.3	0.1297	3.3	0.1408
3.26	0.04336	3.23	-0.03837	3.33	0.5124	3.33	0.1297	3.33	0.1408
3.3	0.04346	3.26	-0.03827	3.36	0.5125	3.36	0.1297	3.37	0.1409
3.33	0.04355	3.29	-0.03817	3.4	0.5126	3.4	0.1298	3.4	0.1409
3.36	0.04364	3.33	-0.03807	3.43	0.5127	3.43	0.1298	3.44	0.141
3.4	0.04374	3.36	-0.03797	3.46	0.5128	3.46	0.1298	3.47	0.141
3.43	0.04383	3.39	-0.03787	3.5	0.5129	3.5	0.1299	3.5	0.141
3.46	0.04392	3.43	-0.03777	3.53	0.513	3.53	0.1299	3.54	0.1411
3.5	0.04401	3.46	-0.03767	3.56	0.5131	3.56	0.1299	3.57	0.1411
3.53	0.0441	3.49	-0.03758	3.6	0.5132	3.6	0.13	3.6	0.1412
3.56	0.04419	3.53	-0.03748	3.63	0.5133	3.63	0.13	3.63	0.1412
3.6	0.04428	3.56	-0.03738	3.66	0.5134	3.66	0.13	3.67	0.1412
3.63	0.04436	3.59	-0.03728	3.7	0.5135	3.7	0.1301	3.7	0.1413
3.66	0.04445	3.63	-0.03718	3.73	0.5136	3.73	0.1301	3.74	0.1413
3.7	0.04454	3.66	-0.03708	3.76	0.5137	3.76	0.1301	3.77	0.1414
3.73	0.04462	3.69	-0.03698	3.8	0.5138	3.8	0.1302	3.8	0.1414
3.76	0.04471	3.72	-0.03688	3.83	0.5139	3.83	0.1302	3.84	0.1414
3.8	0.04479	3.76	-0.03679	3.86	0.514	3.86	0.1302	3.87	0.1415
3.83	0.04488	3.79	-0.03669	3.9	0.5141	3.9	0.1302	3.9	0.1415
3.86	0.04496	3.82	-0.03659	3.93	0.5142	3.93	0.1303	3.94	0.1416
3.9	0.04504	3.86	-0.0365	3.96	0.5143	3.96	0.1303	3.97	0.1416
3.93	0.04513	3.89	-0.0364	4	0.5144	4	0.1303	4	0.1416
3.96	0.04521	3.92	-0.0363	4.03	0.5145	4.03	0.1304	4.04	0.1417
3.99	0.04529	3.96	-0.0362	4.06	0.5146	4.06	0.1304	4.07	0.1417
4.03	0.04537	3.99	-0.03611	4.1	0.5147	4.09	0.1304	4.1	0.1417
4.06	0.04545	4.02	-0.03601	4.13	0.5148	4.13	0.1305	4.13	0.1418
4.09	0.04553	4.06	-0.03591	4.16	0.5149	4.16	0.1305	4.17	0.1418
4.13	0.04561	4.09	-0.03582	4.2	0.515	4.19	0.1305	4.2	0.1419
4.16	0.04569	4.12	-0.03572	4.23	0.5151	4.23	0.1306	4.23	0.1419
4.19	0.04578	4.15	-0.03562	4.26	0.5152	4.26	0.1306	4.27	0.1419
4.23	0.04585	4.19	-0.03553	4.3	0.5153	4.29	0.1306	4.3	0.142
4.26	0.04593	4.22	-0.03543	4.33	0.5154	4.33	0.1307	4.33	0.142
4.29	0.04601	4.25	-0.03534	4.36	0.5155	4.36	0.1307	4.37	0.1421
4.33	0.04609	4.29	-0.03524	4.4	0.5156	4.39	0.1307	4.4	0.1421
4.36	0.04617	4.32	-0.03515	4.43	0.5157	4.43	0.1308	4.43	0.1421
4.39	0.04625	4.35	-0.03505	4.46	0.5157	4.46	0.1308	4.47	0.1422
4.43	0.04632	4.39	-0.03495	4.5	0.5158	4.49	0.1308	4.5	0.1422
4.46	0.0464	4.42	-0.03486	4.53	0.5159	4.53	0.1309	4.53	0.1422
4.49	0.04648	4.45	-0.03476	4.56	0.516	4.56	0.1309	4.57	0.1423
4.53	0.04656	4.49	-0.03467	4.6	0.5161	4.59	0.1309	4.6	0.1423
4.56	0.04663	4.52	-0.03457	4.63	0.5162	4.63	0.131	4.63	0.1423
4.59	0.04671	4.55	-0.03448	4.66	0.5163	4.66	0.131	4.67	0.1424
4.62	0.04679	4.59	-0.03438	4.7	0.5164	4.69	0.131	4.7	0.1424
4.66	0.04687	4.62	-0.03429	4.73	0.5165	4.73	0.1311	4.73	0.1425
[truncated: 5,819 more rows]

## Sheet: Fig. 2k
	CDs-0.89UPy		CDs-1.26UPy		CDs-1.51UPy		CDs-1.80UPy		CDs-2.30UPy
[truncated: 12 more rows]

[truncated: 79 more sheets: Fig. 2l, Fig. 3a, Fig. 3b, Fig. 3c, Fig. 3d, Fig. 3e, Fig. 3f, Fig. 4d, Fig. 4e, Fig. 5d, Fig. 5g, Suppl. Fig. 1d, Suppl. Fig. 1e, Suppl. Fig. 1f, Suppl. Fig. 2a, Suppl. Fig. 2b, Suppl. Fig. 2c, Suppl. Fig. 2d, Suppl. Fig. 3a, Suppl. Fig. 3b …]
